# Supplementary material for: Profiling insecticide resistance phenotypes and genotypes in Aedes aegypti populations across four regions in Puerto Rico
Source: Sci Rep. 2025 Jul 18;15:26116. doi: 10.1038/s41598-025-03709-x (PMC12274374; doi:10.1038/s41598-025-03709-x)
Supplement: Supplementary file 2 — Supplementary Material 2 [file 41598_2025_3709_MOESM2_ESM.xlsx]

## Sheet: Bay_Delta
2022-05-31
Bayamon	x1		x5		x10		Control		Control MR4
Time	Alive	Dead	Alive	Dead	Alive	Dead	Alive	Dead	Alive	Dead
0	23	0	24	0	25	0	25	0	26	0
15	23	0	12	12	22	3	25	0	0	26
30	23	0	2	22	3	22	25	0	0	26
45	23	0	2	22	2	23	24	1	0	26
60	23	0	1	23	2	23	24	1	0	26
75	23	0	1	23	0	25	24	1	0	26
90	22	1	0	24	0	25	24	1	0	26
105	21	2	0	24	0	25	24	1	0	26
120	21	2	0	24	0	25	24	1	0	26
2022-05-31
Bayamon	x1		x5		x10		Control		Control MR4
Time	Alive	Dead	Alive	Dead	Alive	Dead	Alive	Dead	Alive	Dead
0	27	0	16	0	25	0	23	0	25	0
15	27	0	16	0	15	10	23	0	1	24
30	27	0	14	2	2	23	23	0	0	25
45	26	1	13	3	2	23	23	0	0	25
60	21	6	10	6	0	25	23	0	0	25
75	21	6	7	9	0	25	23	0	0	25
90	19	8	4	12	0	25	23	0	0	25
105	11	16	2	14	0	25	23	0	0	25
120	11	16	2	14	0	25	23	0	0	25
2022-06-03
Bayamon	x1		x5		x10		Control		Control MR4
Time	Alive	Dead	Alive	Dead	Alive	Dead	Alive	Dead	Alive	Dead
0	22	0	24	0			21	0
15	22	0	23	1			21	0
30	22	0	21	3			21	0
45	21	1	11	13			21	0
60	20	2	4	20			21	0
75	17	5	3	21			21	0
90	15	7	3	21			21	0
105	12	10	2	22			21	0
120	3	19	2	22			21	0
2022-06-06
Bayamon	x1		x5		x10		Control		Control MR4
Time	Alive	Dead	Alive	Dead	Alive	Dead	Alive	Dead	Alive	Dead
0	25	0					22	0	27	0
15	21	4					22	0	1	26
30	3	22					22	0	0	26
45	2	23					22	0	0	26
60	1	24					22	0	0	26
75	0	25					22	0	0	26
90	0	25					22	0	0	26
105	0	25					22	0	0	26
120	0	25					22	0	0	26
Overall
Bayamon	x1		x5		x10		Control		Control MR4
Time	Alive	Dead	Alive	Dead	Alive	Dead	Alive	Dead	Alive	Dead
0	97	0	64	0	50	0	91	0	78	0
15	93	4	51	13	37	13	91	0	2	76
30	75	22	37	27	5	45	91	0	0	77
45	72	25	26	38	4	46	90	1	0	77
60	65	32	15	49	2	48	90	1	0	77
75	61	36	11	53	0	50	90	1	0	77
90	56	41	7	57	0	50	90	1	0	77
105	44	53	4	60	0	50	90	1	0	77
120	35	62	4	60	0	50	90	1	0	77
Survival	77.3196		57.8125		10		100		0
Mortality	22.6804		42.1875		90		0		100

## Sheet: Bay_Mal
2022-05-31
Bayamon	x1		x2		x3		Control		Control MR4			Total
Time	Alive	Dead	Alive	Dead	Alive	Dead	Alive	Dead	Alive	Dead	% Alive	Alive	Dead	% Alive
0	24	0	23	0	25	0	25	0	25	0
15	2	22	1	22	1	24	25	0	0	25
30	2	22	0	23	0	25	25	0	0	25
45	0	24	0	23	0	25	24	1	0	25
60	0	24	0	23	0	25	24	1	0	25
75	0	24	0	23	0	25	24	1	0	25
90	0	24	0	23	0	25	24	1	0	25
105	0	24	0	23	0	25	24	1	0	25
120	0	24	0	23	0	25	24	1	0	25
2022-05-31
Bayamon	x1		x2		x3		Control		Control MR4			Total
Time	Alive	Dead	Alive	Dead	Alive	Dead	Alive	Dead	Alive	Dead	% Alive	Alive	Dead	% Alive
0	21	0	26	0	24	0	24	0	26	0
15	19	2	23	3	7	17	24	0	2	24
30	1	20	1	25	0	24	24	0	0	26
45	0	21	0	26	0	24	24	0	0	26
60	0	21	0	26	0	24	24	0	0	26
75	0	21	0	26	0	24	24	0	0	26
90	0	21	0	26	0	24	24	0	0	26
105	0	21	0	26	0	24	24	0	0	26
120	0	21	0	26	0	24	24	0	0	26
2022-06-03
Bayamon	x1		x2		x3		Control		Control MR4			Total
Time	Alive	Dead	Alive	Dead	Alive	Dead	Alive	Dead	Alive	Dead	% Alive	Alive	Dead	% Alive
0	21	0					21	0
15	21	0					21	0
30	21	0					21	0
45	16	5					21	0
60	0	21					21	0
75	0	21					21	0
90	0	21					21	0
105	0	21					21	0
120	0	21					21	0
Overall
Bayamon	x1		x2		x3		Control		Control MR4			Total
Time	Alive	Dead	Alive	Dead	Alive	Dead	Alive	Dead	Alive	Dead	% Alive	Alive	Dead	% Alive
0	66	0	49	0	49	0	70	0	51	0
15	42	24	24	25	8	41	70	0	2	49
30	24	42	1	48	0	49	70	0	0	51
45	16	50	0	49	0	49	69	1	0	51
60	0	66	0	49	0	49	69	1	0	51
75	0	66	0	49	0	49	69	1	0	51
90	0	66	0	49	0	49	69	1	0	51
105	0	66	0	49	0	49	69	1	0	51
120	0	66	0	49	0	49	69	1	0	51
Survival	63.6364		48.9796		16.3265
Mortality	36.3636	Resistance	51.0204	Resistance	83.6735	Resistance
Bayamon	x1		x2		x5		Control					Total
Time	Alive	Dead	Alive	Dead	Alive	Dead	Alive	Dead			% Alive	Alive	Dead	% Alive
15
20
30
45
60
75
90
105
120
Survival and Resistance status at 30 minutes	4.55	Resistance	#DIV/0!	Resistance	4.76	Resistance
								Total
No of Mosquitos
Males

## Sheet: Dor_Delta
2022-05-25
Dorado	x1		x5		x10		Control		Control MR4
Time	Alive	Dead	Alive	Dead	Alive	Dead	Alive	Dead	Alive	Dead
0	23	0	24	0	18	0	18	0	25	0
15	23	0	24	0	18	0	18	0	24	1
30	23	0	4	20	4	14	18	0	0	25
45	23	0	2	22	1	14	18	0	0	25
60	21	2	0	24	0	18	18	0	0	25
75	19	4	0	24	0	17	18	0	0	25
90	10	13	0	24	0	18	18	0	0	25
105	9	14	0	24	0	18	18	0	0	25
120	4	19	0	24	0	18	18	0	0	25
2022-05-26
Dorado	x1		x5		x10		Control		Control MR4
Time	Alive	Dead	Alive	Dead	Alive	Dead	Alive	Dead	Alive	Dead
0	22	0	21	0	21	0	18	0	20	0
15	22	0	21	0	14	7	18	0	14	6
30	21	1	20	1	1	20	18	0	0	20
45	21	1	14	7	0	21	18	0	0	20
60	21	1	6	15	0	21	18	0	0	20
75	18	4	3	18	0	21	18	0	0	20
90	18	4	2	19	0	21	18	0	0	20
105	17	5	0	21	0	21	18	0	0	20
120	15	7	0	21	0	21	18	0	0	20
2022-06-03
Dorado	x1		x5		x10		Control		Control MR4
Time	Alive	Dead	Alive	Dead	Alive	Dead	Alive	Dead	Alive	Dead
0	19	0					23	0	22	0
15	19	0					23	0	17	5
30	19	0					23	0	1	21
45	18	1					23	0	0	22
60	18	1					23	0	0	22
75	17	2					23	0	0	22
90	13	6					23	0	0	22
105	12	7					23	0	0	22
120	4	15					23	0	0	22
2022-06-06
Dorado	x1		x5		x10		Control		Control MR4
Time	Alive	Dead	Alive	Dead	Alive	Dead	Alive	Dead	Alive	Dead
0	22	0	24	0			24	0	24	0
15	21	1	21	3			24	0	24	0
30	16	6	13	11			24	0	24	0
45	12	10	2	22			24	0	24	0
60	8	14	0	24			24	0	24	0
75	4	18	0	24			24	0	24	0
90	4	18	0	24			24	0	24	0
105	2	20	0	24			24	0	24	0
120	1	21	0	24			24	0	24	0
Overall
Dorado	x1		x5		x10		Control		Control MR4
Time	Alive	Dead	Alive	Dead	Alive	Dead	Alive	Dead	Alive	Dead
0	45	0	45	0	39	0	36	0	45	0
15	45	0	45	0	32	7	36	0	38	7
30	44	1	24	21	5	34	36	0	0	45
45	44	1	16	29	1	35	36	0	0	45
60	42	3	6	39	0	39	36	0	0	45
75	37	8	3	42	0	38	36	0	0	45
90	28	17	2	43	0	39	36	0	0	45
105	26	19	0	45	0	39	36	0	0	45
120	19	26	0	45	0	39	36	0	0	45
Survival	97.7778		53.3333		12.8205		100		0
Mortality	2.22222		46.6667		87.1795		0		100

## Sheet: Dor_Mal
2022-05-25
Dorado	x1		x2		x3		Control		Control MR4
Time	Alive	Dead	Alive	Dead	Alive	Dead	Alive	Dead	Alive	Dead
0	21	0	23	0	23	0	18	0	24	0
15	18	3	16	7	4	19	18	0	3	21
30	2	19	0	23	0	23	18	0	1	23
45	0	21	0	23	0	23	18	0	0	24
60	0	21	0	23	0	23	18	0	0	24
75	0	21	0	23	0	23	18	0	0	24
90	0	21	0	23	0	23	18	0	0	24
105	0	21	0	23	0	23	18	0	0	24
120	0	21	0	23	0	23	18	0	0	24
2022-05-31
Dorado	x1		x2		x3		Control		Control MR4
Time	Alive	Dead	Alive	Dead	Alive	Dead	Alive	Dead	Alive	Dead
0	20	0					20	0	26	0
15	15	5					20	0	14	12
30	2	18					20	0	0	26
45	0	20					20	0	0	26
60	0	20					20	0	0	26
75	0	20					20	0	0	26
90	0	20					20	0	0	26
105	0	20					20	0	0	26
120	0	20					20	0	0	26
2022-06-03
Dorado	x1		x2		x3		Control		Control MR4
Time	Alive	Dead	Alive	Dead	Alive	Dead	Alive	Dead	Alive	Dead
0	23	0					23	0	21	0
15	21	2					23	0	20	1
30	14	7					23	0	14	7
45	2	21					23	0	1	20
60	0	23					23	0	0	21
75	0	23					23	0	0	21
90	0	23					23	0	0	21
105	0	23					23	0	0	21
120	0	23					23	0	0	21
2022-06-06
Dorado	x1		x2		x3		Control		Control MR4
Time	Alive	Dead	Alive	Dead	Alive	Dead	Alive	Dead	Alive	Dead
0	27	0	24	0			24	0	24	0
15	21	6	13	11			24	0	12	12
30	3	24	2	22			24	0	0	24
45	0	27	0	24			24	0	0	24
60	0	27	0	24			24	0	0	24
75	0	27	0	24			24	0	0	24
90	0	27	0	24			24	0	0	24
105	0	27	0	24			24	0	0	24
120	0	27	0	24
2022-06-08
Dorado	x1		x2		x3		Control		Control MR4
Time	Alive	Dead	Alive	Dead	Alive	Dead	Alive	Dead	Alive	Dead
0			22	0			20	0	26	0
15			5	17			20	0	2	24
30			0	22			20	0	0	26
45			0	22			20	0	0	26
60			0	22			20	0	0	26
75			0	22			20	0	0	26
90			0	22			20	0	0	26
105			0	22			20	0	0	26
120			0	22			20	0	0	26
Overall
Dorado	x1		x2		x3		Control		Control MR4
Time	Alive	Dead	Alive	Dead	Alive	Dead	Alive	Dead	Alive	Dead
0	91	0	69	0	23	0	105	0	121	0
15	75	16	34	35	4	19	105	0	51	70
30	21	68	2	67	0	23	105	0	15	106
45	2	89	0	69	0	23	105	0	1	120
60	0	91	0	69	0	23	105	0	0	121
75	0	91	0	69	0	23	105	0	0	121
90	0	91	0	69	0	23	105	0	0	121
105	0	91	0	69	0	23	105	0	0	121
120	0	91	0	69	0	23	81	0	0	97
Survival	82.4176		49.2754		17.3913		100		42.1488
Mortality	17.5824		50.7246		82.6087		0		57.8512

## Sheet: Pon_Delta
2022-05-23
Ponce	x1		x5		x10		Control		Control MR4
Time	Alive	Dead	Alive	Dead	Alive	Dead	Alive	Dead	Alive	Dead
0	21	0	18	0	20	0	22	0	18	0
15	21	0	18	0	19	1	22	0	16	2
30	21	0	5	13	2	18	22	0	1	17
45	20	1	4	14	2	18	22	0	0	18
60	18	3	3	15	1	19	22	0	0	18
75	16	5	1	17	1	19	22	0	0	18
90	5	16	1	17	0	20	22	0	0	18
105
120
2022-05-24
Ponce	x1		x5		x10		Control		Control MR4
Time	Alive	Dead	Alive	Dead	Alive	Dead	Alive	Dead	Alive	Dead
0	26	0	24	0	27	0	24	0	22	0
15	24	2	22	2	4	23	24	0	5	17
30	7	19	5	19	1	26	24	0	0	22
45	5	21	3	21	1	26	24	0	0	22
60	3	23	1	23	0	27	24	0	0	22
75	3	23	1	23	0	27	24	0	0	22
90	2	24	1	23	0	27	24	0	0	22
105	0	26	0	24	0	27	24	0	0	22
120	0	26	0	24	0	27	24	0	0	22
Overall
Ponce	x1		x5		x10		Control		Control MR4
Time	Alive	Dead	Alive	Dead	Alive	Dead	Alive	Dead	Alive	Dead
0	47	0	42	0	47	0	46	0	40	0
15	45	2	40	2	23	24	46	0	21	19
30	28	19	10	32	3	44	46	0	1	39
45	25	22	7	35	3	44	46	0	0	40
60	21	26	4	38	1	46	46	0	0	40
75	19	28	2	40	1	46	46	0	0	40
90	7	40	2	40	0	47	46	0	0	40
105	0	26	0	24	0	27	24	0	0	22
120	0	26	0	24	0	27	24	0	0	22
Survival	59.5745		23.8095		6.38298		100		2.5
Mortality	40.4255		76.1905		93.617		0		97.5

## Sheet: Pon_Mal
2022-05-23
Bayamon	x1		x2		x5		Control		Control MR4
Time	Alive	Dead	Alive	Dead	Alive	Dead	Alive	Dead	Alive	Dead
0	24	0	24	0	27	0	25	0	19	0
15	2	22	1	23	0	27	25	0	1	18
30	0	24	0	24	0	27	25	0	0	19
45	0	24	0	24	0	27	25	0	0	19
60	0	24	0	24	0	27	25	0	0	19
75	0	24	0	24	0	27	25	0	0	19
90	0	24	0	24	0	27	25	0	0	19
105	0	24	0	24	0	27	25	0	0	19
120	0	24	0	24	0	27	25	0	0	19
2022-05-24
Bayamon	x1		x2		x3		Control		Control MR4
Time	Alive	Dead	Alive	Dead	Alive	Dead	Alive	Dead	Alive	Dead
0	23	0	24	0			23	0	23	0
15	4	19	3	21			23	0	1	22
30	0	23	0	24			23	0	0	23
45	0	23	0	24			23	0	0	23
60	0	23	0	24			23	0	0	23
75	0	23	0	24			23	0	0	23
90	0	23	0	24			23	0	0	23
105	0	23	0	24			23	0	0	23
120	0	23	0	24			23	0	0	23
Overall
Bayamon	x1		x2		x5		Control		Control MR4
Time	Alive	Dead	Alive	Dead	Alive	Dead	Alive	Dead	Alive	Dead
0	47	0	48	0	27	0	48	0	42	0
15	6	41	4	44	0	27	48	0	2	40
30	0	47	0	48	0	27	48	0	0	42
45	0	47	0	48	0	27	48	0	0	42
60	0	47	0	48	0	27	48	0	0	42
75	0	47	0	48	0	27	48	0	0	42
90	0	47	0	48	0	27	48	0	0	42
105	0	47	0	48	0	27	48	0	0	42
120	0	47	0	48	0	27	48	0	0	42
Survival	12.766		8.33333		0		100		4.7619
Mortality	87.234		91.6667		100		0		95.2381

## Sheet: San_Delta
2022-05-24
San Juan	x1		x5		x10		Control		Control MR4
Time	Alive	Dead	Alive	Dead	Alive	Dead	Alive	Dead	Alive	Dead
0	25	0	25	0	24	0	25	0	26	0
15	22	3	6	19	2	22	25	0	1	25
30	4	21	2	23	1	23	25	0	0	25
45	4	21	1	24	0	24	25	0	0	25
60	3	22	1	24	0	24	25	0	0	25
75	2	23	0	25	0	24	25	0	0	25
90	2	23	0	25	0	24	25	0	0	25
105	1	24	0	25	0	24	25	0	0	25
120	0	25	0	25	0	24	25	0	0	25
2022-05-24
San Juan	x1		x5		x10		Control		Control MR4
Time	Alive	Dead	Alive	Dead	Alive	Dead	Alive	Dead	Alive	Dead
0	22	0	24	0	24	0	21	0	24	0
15	22	0	22	2	21	3	21	0	4	20
30	22	0	19	5	5	19	20	1	0	20
45	21	1	7	17	3	21	20	1	0	20
60	19	3	5	19	2	22	20	1	0	20
75	18	4	3	21	1	23	19	2	0	20
90	5	17	2	22	0	24	19	2	0	20
105	5	17	2	22	0	24	19	2	0	20
120	5	17	2	22	0	24	19	2	0	20
2022-05-25
San Juan	x1		x5		x10		Control		Control MR4
Time	Alive	Dead	Alive	Dead	Alive	Dead	Alive	Dead	Alive	Dead
0	27	0	24	0	26	0	21	0	28	0
15	27	0	23	1	22	4	21	0	5	23
30	27	0	19	5	2	24	21	0	0	28
45	27	0	13	11	0	26	21	0	0	28
60	26	1	6	18	0	26	21	0	0	28
75	25	2	3	21	0	26	21	0	0	28
90	21	6	2	22	0	26	21	0	0	28
105	6	21	1	23	0	26	21	0	0	28
120	6	21	0	24	0	26	21	0	0	28
2022-06-08
San Juan	x1		x5		x10		Control		Control MR4
Time	Alive	Dead	Alive	Dead	Alive	Dead	Alive	Dead	Alive	Dead
0	24	0	18	0	26	0	21	0	20	0
15	24	0	18	0	16	10	21	0	15	5
30	24	0	13	5	3	23	21	0	0	20
45	24	0	3	15	1	25	21	0	0	20
60	24	0	1	17	0	26	21	0	0	20
75	21	3	0	18	0	26	21	0	0	20
90	18	6	0	18	0	26	21	0	0	20
105	15	9	0	18	0	26	21	0	0	20
120	15	9	0	18	0	26	21	0	0	20
Overall
San Juan	x1		x5		x10		Control		Control MR4
Time	Alive	Dead	Alive	Dead	Alive	Dead	Alive	Dead	Alive	Dead
0	98	0	91	0	100	0	88	0	98	0
15	95	3	69	22	61	39	88	0	25	73
30	77	21	53	38	11	89	87	1	0	93
45	76	22	24	67	4	96	87	1	0	93
60	72	26	13	78	2	98	87	1	0	93
75	66	32	6	85	1	99	86	2	0	93
90	46	52	4	87	0	100	86	2	0	93
105	27	71	3	88	0	100	86	2	0	93
120	26	72	2	89	0	100	86	2	0	93
Survival	78.6		58.2		11		98.9		0
Mortality	21.4		41.8		89		1.1		100

## Sheet: San_Mal
2022-05-24
Bayamon	x1		x2		x3		Control		Control MR4
Time	Alive	Dead	Alive	Dead	Alive	Dead	Alive	Dead	Alive	Dead
0	23	0	23	0	24	0	20	0	26	0
15	3	20	3	20	0	24	20	0	0	26
30	0	23	1	22	0	24	20	0	0	26
45	0	23	0	23	0	24	20	0	0	26
60	0	23	0	23	0	24	20	0	0	26
75	0	23	0	23	0	24	20	0	0	26
90	0	23	0	23	0	24	20	0	0	26
105	0	23	0	23	0	24	20	0	0	26
120	0	23	0	23	0	24	20	0	0	26
2022-05-24
Bayamon	x1		x2		x5		Control		Control MR4
Time	Alive	Dead	Alive	Dead	Alive	Dead	Alive	Dead	Alive	Dead
0	24	0	24	0	25	0	19	0	23	0
15	19	5	4	20	2	23	19	0	2	21
30	0	24	0	24	0	25	19	0	1	22
45	0	24	0	24	0	25	19	0	0	23
60	0	24	0	24	0	25	19	0	0	23
75	0	24	0	24	0	25	19	0	0	23
90	0	24	0	24	0	25	19	0	0	23
105	0	24	0	24	0	25	19	0	0	23
120	0	24	0	24	0	25	19	0	0	23
2022-05-25
Bayamon	x1		x2		x5		Control		Control MR4
Time	Alive	Dead	Alive	Dead	Alive	Dead	Alive	Dead	Alive	Dead
0	23	0	23	0	28	0	21	0	20	0
15	20	3	20	3	27	1	21	0	17	3
30	1	22	1	22	4	24	21	0	1	19
45	0	23	0	23	0	28	21	0	0	20
60	0	23	0	23	0	28	21	0	0	20
75	0	23	0	23	0	28	21	0	0	20
90	0	23	0	23	0	28	21	0	0	20
105	0	23	0	23	0	28	21	0	0	20
120	0	23	0	23	0	28	21	0	0	20
Overall
Bayamon	x1		x2		x5		Control		Control MR4
Time	Alive	Dead	Alive	Dead	Alive	Dead	Alive	Dead	Alive	Dead
0	70	0	70	0	77	0	60	0	69	0
15	42	28	27	43	29	48	60	0	19	50
30	1	69	2	68	4	73	60	0	2	67
45	0	70	0	70	0	77	60	0	0	69
60	0	70	0	70	0	77	60	0	0	69
75	0	70	0	70	0	77	60	0	0	69
90	0	70	0	70	0	77	60	0	0	69
105	0	70	0	70	0	77	60	0	0	69
120	0	70	0	70	0	77	60	0	0	69
Survival	60		38.5714		37.6623		100		27.5362
Mortality	40		61.4286		62.3377		0		72.4638
