# Supplementary material for: Profiling insecticide resistance phenotypes and genotypes in Aedes aegypti populations across four regions in Puerto Rico
Source: Sci Rep. 2025 Jul 18;15:26116. doi: 10.1038/s41598-025-03709-x (PMC12274374; doi:10.1038/s41598-025-03709-x)
Supplement: Supplementary file 3 — Supplementary Material 3 [file 41598_2025_3709_MOESM3_ESM.vcf]

SAMPLE	CHROM	POS	REF	ALT	QUAL	GT	ALLELE	DP	AD	location	insecticide
148	3	161500076	T	A	.	1/1	A/A	984	0,983	San Juan	Control
149	3	161500076	T	A	.	1/1	A/A	882	0,882	San Juan	Control
155	3	161500076	T	A	.	1/1	A/A	765	0,761	Dorado	Deltamethrin
156	3	161500076	T	A	.	1/1	A/A	1257	0,1256	Dorado	Deltamethrin
157	3	161500076	T	A	.	1/1	A/A	4131	44,121	Dorado	Deltamethrin
158	3	161500076	T	A	.	1/1	A/A	2122	12,117	Dorado	Malathion
15	3	161500076	T	A	.	1/1	A/A	530	0,530	Dorado	Malathion
17	3	161500076	T	A	.	1/1	A/A	368	2,365	Dorado	Malathion
18	3	161500076	T	A	.	1/1	A/A	39	0,39	Dorado	Malathion
19	3	161500076	T	A	.	1/1	A/A	12	0,12	Dorado	Malathion
22	3	161500076	T	A	.	1/1	A/A	575	3,572	Dorado	Deltamethrin
23	3	161500076	T	A	.	1/1	A/A	847	3,843	Dorado	Deltamethrin
24	3	161500076	T	A	.	1/1	A/A	387	1,386	San Juan	Deltamethrin
26	3	161500076	T	A	.	1/1	A/A	191	0,191	San Juan	Deltamethrin
279	3	161500076	T	A	.	0/1	T/A	156	92,64	Ponce	Control
281	3	161500076	T	A	.	1/1	A/A	140	1,139	Ponce	Control
287	3	161500076	T	A	.	1/1	A/A	470	3,467	Ponce	Deltamethrin
28	3	161500076	T	A	.	1/1	A/A	208	0,208	San Juan	Deltamethrin
29	3	161500076	T	A	.	0/1	T/A	79	38,41	San Juan	Deltamethrin
30	3	161500076	T	A	.	1/1	A/A	91	0,90	San Juan	Deltamethrin
31	3	161500076	T	A	.	1/1	A/A	73	0,73	San Juan	Deltamethrin
326	3	161500076	T	A	.	1/1	A/A	11	0,11	Bayamon	Deltamethrin
32	3	161500076	T	A	.	1/1	A/A	199	0,199	San Juan	Deltamethrin
330	3	161500076	T	A	.	1/1	A/A	1266	21,263	San Juan	Deltamethrin
337	3	161500076	T	A	.	1/1	A/A	3416	83,403	Dorado	Malathion
339	3	161500076	T	A	.	0/1	T/A	1044	513,531	Dorado	Malathion
33	3	161500076	T	A	.	1/1	A/A	189	0,189	San Juan	Deltamethrin
340	3	161500076	T	A	.	1/1	A/A	488	1,487	Dorado	Malathion
341	3	161500076	T	A	.	1/1	A/A	571	0,569	Dorado	Malathion
342	3	161500076	T	A	.	1/1	A/A	254	1,252	Dorado	Malathion
343	3	161500076	T	A	.	1/1	A/A	47	1,46	Dorado	Malathion
347	3	161500076	T	A	.	1/1	A/A	25	0,25	Dorado	Malathion
34	3	161500076	T	A	.	1/1	A/A	201	0,201	San Juan	Deltamethrin
350	3	161500076	T	A	.	1/1	A/A	26	0,26	Dorado	Malathion
351	3	161500076	T	A	.	1/1	A/A	204	1,203	Dorado	Malathion
353	3	161500076	T	A	.	1/1	A/A	42	0,42	Dorado	Malathion
35	3	161500076	T	A	.	1/1	A/A	243	1,241	San Juan	Deltamethrin
36	3	161500076	T	A	.	1/1	A/A	101	1,100	San Juan	Deltamethrin
37	3	161500076	T	A	.	1/1	A/A	46	0,46	Bayamon	Malathion
38	3	161500076	T	A	.	1/1	A/A	40	0,40	Bayamon	Malathion
39	3	161500076	T	A	.	1/1	A/A	53	0,53	Bayamon	Malathion
40	3	161500076	T	A	.	1/1	A/A	123	0,123	Bayamon	Malathion
41	3	161500076	T	A	.	1/1	A/A	38	0,38	Bayamon	Malathion
42	3	161500076	T	A	.	1/1	A/A	64	0,64	Bayamon	Malathion
43	3	161500076	T	A	.	1/1	A/A	43	0,43	Bayamon	Deltamethrin
444	3	161500076	T	A	.	1/1	A/A	190	0,190	Dorado	Deltamethrin
44	3	161500076	T	A	.	1/1	A/A	21	0,21	Bayamon	Deltamethrin
45	3	161500076	T	A	.	1/1	A/A	16	0,16	Bayamon	Deltamethrin
46	3	161500076	T	A	.	1/1	A/A	44	0,44	Bayamon	Deltamethrin
47	3	161500076	T	A	.	0/1	T/A	28	14,14	Bayamon	Deltamethrin
48	3	161500076	T	A	.	1/1	A/A	342	1,340	Bayamon	Malathion
49	3	161500076	T	A	.	1/1	A/A	326	0,325	Ponce	Deltamethrin
517	3	161500076	T	A	.	1/1	A/A	12	0,12	San Juan	Deltamethrin
518	3	161500076	T	A	.	1/1	A/A	54	0,54	San Juan	Deltamethrin
51	3	161500076	T	A	.	1/1	A/A	73	0,73	Ponce	Deltamethrin
520	3	161500076	T	A	.	1/1	A/A	79	0,79	San Juan	Malathion
521	3	161500076	T	A	.	0/1	T/A	115	18,97	San Juan	Malathion
522	3	161500076	T	A	.	1/1	A/A	882	0,879	San Juan	Malathion
523	3	161500076	T	A	.	1/1	A/A	2534	52,525	San Juan	Malathion
524	3	161500076	T	A	.	1/1	A/A	3251	23,247	San Juan	Malathion
538	3	161500076	T	A	.	0/1	T/A	94	48,46	Dorado	Deltamethrin
539	3	161500076	T	A	.	1/1	A/A	22	0,22	Dorado	Deltamethrin
54	3	161500076	T	A	.	1/1	A/A	87	0,87	Ponce	Deltamethrin
55	3	161500076	T	A	.	1/1	A/A	305	1,304	Ponce	Deltamethrin
565	3	161500076	T	A	.	1/1	A/A	119	0,119	San Juan	Deltamethrin
56	3	161500076	T	A	.	1/1	A/A	12	0,12	Ponce	Deltamethrin
57	3	161500076	T	A	.	1/1	A/A	191	0,190	Ponce	Deltamethrin
583	3	161500076	T	A	.	0/1	T/A	88	10,78	Dorado	Deltamethrin
58	3	161500076	T	A	.	1/1	A/A	165	1,164	Ponce	Deltamethrin
596	3	161500076	T	A	.	1/1	A/A	14	0,14	Bayamon	Malathion
599	3	161500076	T	A	.	1/1	A/A	39	0,39	Bayamon	Malathion
602	3	161500076	T	A	.	1/1	A/A	130	0,129	Bayamon	Malathion
603	3	161500076	T	A	.	1/1	A/A	47	1,46	Bayamon	Malathion
608	3	161500076	T	A	.	1/1	A/A	24	0,24	San Juan	Control
609	3	161500076	T	A	.	1/1	A/A	211	0,210	San Juan	Control
60	3	161500076	T	A	.	1/1	A/A	468	0,467	Guanica	NA
610	3	161500076	T	A	.	1/1	A/A	24	0,24	San Juan	Control
615	3	161500076	T	A	.	1/1	A/A	252	0,252	Ponce	Deltamethrin
616	3	161500076	T	A	.	1/1	A/A	3791	23,784	Ponce	Deltamethrin
617	3	161500076	T	A	.	1/1	A/A	1259	0,1258	Ponce	Deltamethrin
618	3	161500076	T	A	.	1/1	A/A	1569	11,566	Ponce	Deltamethrin
619	3	161500076	T	A	.	1/1	A/A	1798	21,792	Ponce	Deltamethrin
61	3	161500076	T	A	.	1/1	A/A	620	0,620	Guanica	NA
620	3	161500076	T	A	.	1/1	A/A	2674	22,669	Ponce	Deltamethrin
62	3	161500076	T	A	.	1/1	A/A	841	1,839	Guanica	NA
63	3	161500076	T	A	.	1/1	A/A	429	0,429	Guanica	NA
64	3	161500076	T	A	.	1/1	A/A	709	0,709	Guanica	NA
65	3	161500076	T	A	.	1/1	A/A	272	1,271	Guanica	NA
66	3	161500076	T	A	.	1/1	A/A	541	1,540	Guanica	NA
67	3	161500076	T	A	.	1/1	A/A	527	0,526	San Juan	Deltamethrin
68	3	161500076	T	A	.	1/1	A/A	565	1,564	San Juan	Deltamethrin
69	3	161500076	T	A	.	1/1	A/A	450	1,449	San Juan	Deltamethrin
70	3	161500076	T	A	.	1/1	A/A	155	0,155	San Juan	Deltamethrin
71	3	161500076	T	A	.	1/1	A/A	447	1,445	San Juan	Deltamethrin
72	3	161500076	T	A	.	1/1	A/A	1254	0,1254	San Juan	Deltamethrin
73	3	161500076	T	A	.	1/1	A/A	1865	371,821	San Juan	Deltamethrin
74	3	161500076	T	A	.	1/1	A/A	2511	32,505	San Juan	Deltamethrin
75	3	161500076	T	A	.	1/1	A/A	3261	0,3251	San Juan	Deltamethrin
84	3	161500076	T	A	.	1/1	A/A	2309	0,2306	Bayamon	Deltamethrin
85	3	161500076	T	A	.	1/1	A/A	4404	14,392	Bayamon	Deltamethrin
86	3	161500076	T	A	.	1/1	A/A	2239	0,2238	Bayamon	Deltamethrin
87	3	161500076	T	A	.	1/1	A/A	3208	13,204	Bayamon	Deltamethrin
97	3	161500076	T	A	.	1/1	A/A	1431	31,425	Bayamon	Deltamethrin
BAY_F3	3	161500076	T	A	.	1/1	A/A	4463	24,455	Bayamon	NA
148	3	161500136	C	T	.	0/0	C/C	1962	1954,.	San Juan	Control
149	3	161500136	C	T	.	0/0	C/C	1763	1750,.	San Juan	Control
155	3	161500136	C	T	.	0/0	C/C	1525	1514,.	Dorado	Deltamethrin
156	3	161500136	C	T	.	0/0	C/C	2505	2500,.	Dorado	Deltamethrin
157	3	161500136	C	T	.	0/0	C/C	8000	7961,.	Dorado	Deltamethrin
158	3	161500136	C	T	.	0/0	C/C	4242	4225,.	Dorado	Malathion
15	3	161500136	C	T	.	0/0	C/C	1061	1054,.	Dorado	Malathion
16	3	161500136	C	T	.	0/0	C/C	14	14,.	Dorado	Malathion
17	3	161500136	C	T	.	0/0	C/C	734	728,.	Dorado	Malathion
18	3	161500136	C	T	.	0/0	C/C	78	78,.	Dorado	Malathion
19	3	161500136	C	T	.	0/0	C/C	23	23,.	Dorado	Malathion
22	3	161500136	C	T	.	0/0	C/C	1144	1135,.	Dorado	Deltamethrin
23	3	161500136	C	T	.	0/0	C/C	1694	1684,.	Dorado	Deltamethrin
24	3	161500136	C	T	.	0/0	C/C	772	768,.	San Juan	Deltamethrin
26	3	161500136	C	T	.	0/0	C/C	381	375,.	San Juan	Deltamethrin
279	3	161500136	C	T	.	0/0	C/C	309	309,.	Ponce	Control
281	3	161500136	C	T	.	0/0	C/C	281	276,.	Ponce	Control
287	3	161500136	C	T	.	0/0	C/C	940	934,.	Ponce	Deltamethrin
28	3	161500136	C	T	.	0/0	C/C	417	414,.	San Juan	Deltamethrin
29	3	161500136	C	T	.	0/0	C/C	157	156,.	San Juan	Deltamethrin
30	3	161500136	C	T	.	0/0	C/C	180	178,.	San Juan	Deltamethrin
31	3	161500136	C	T	.	0/0	C/C	143	140,.	San Juan	Deltamethrin
324	3	161500136	C	T	.	0/0	C/C	14	14,.	Bayamon	Deltamethrin
326	3	161500136	C	T	.	0/0	C/C	22	22,.	Bayamon	Deltamethrin
32	3	161500136	C	T	.	0/0	C/C	397	394,.	San Juan	Deltamethrin
330	3	161500136	C	T	.	0/0	C/C	2523	2497,.	San Juan	Deltamethrin
337	3	161500136	C	T	.	0/0	C/C	6817	6766,.	Dorado	Malathion
339	3	161500136	C	T	.	0/0	C/C	2083	2058,.	Dorado	Malathion
33	3	161500136	C	T	.	0/0	C/C	377	374,.	San Juan	Deltamethrin
340	3	161500136	C	T	.	0/1	C/T	975	258,715	Dorado	Malathion
341	3	161500136	C	T	.	0/0	C/C	1144	1137,.	Dorado	Malathion
342	3	161500136	C	T	.	0/0	C/C	509	496,.	Dorado	Malathion
343	3	161500136	C	T	.	0/1	C/T	94	84,10	Dorado	Malathion
347	3	161500136	C	T	.	0/0	C/C	52	52,.	Dorado	Malathion
34	3	161500136	C	T	.	0/0	C/C	401	399,.	San Juan	Deltamethrin
350	3	161500136	C	T	.	0/0	C/C	50	50,.	Dorado	Malathion
351	3	161500136	C	T	.	0/0	C/C	408	408,.	Dorado	Malathion
353	3	161500136	C	T	.	0/0	C/C	84	81,.	Dorado	Malathion
35	3	161500136	C	T	.	0/0	C/C	485	482,.	San Juan	Deltamethrin
36	3	161500136	C	T	.	0/0	C/C	201	199,.	San Juan	Deltamethrin
37	3	161500136	C	T	.	0/0	C/C	91	90,.	Bayamon	Malathion
38	3	161500136	C	T	.	0/0	C/C	80	80,.	Bayamon	Malathion
39	3	161500136	C	T	.	0/0	C/C	106	104,.	Bayamon	Malathion
40	3	161500136	C	T	.	0/0	C/C	246	245,.	Bayamon	Malathion
41	3	161500136	C	T	.	0/1	C/T	76	38,38	Bayamon	Malathion
42	3	161500136	C	T	.	0/0	C/C	128	128,.	Bayamon	Malathion
43	3	161500136	C	T	.	0/0	C/C	86	86,.	Bayamon	Deltamethrin
444	3	161500136	C	T	.	0/0	C/C	379	373,.	Dorado	Deltamethrin
44	3	161500136	C	T	.	0/0	C/C	41	41,.	Bayamon	Deltamethrin
45	3	161500136	C	T	.	0/0	C/C	32	32,.	Bayamon	Deltamethrin
46	3	161500136	C	T	.	0/0	C/C	88	87,.	Bayamon	Deltamethrin
47	3	161500136	C	T	.	0/0	C/C	55	55,.	Bayamon	Deltamethrin
48	3	161500136	C	T	.	0/0	C/C	680	675,.	Bayamon	Malathion
49	3	161500136	C	T	.	0/0	C/C	649	645,.	Ponce	Deltamethrin
517	3	161500136	C	T	.	0/0	C/C	24	24,.	San Juan	Deltamethrin
518	3	161500136	C	T	.	0/0	C/C	108	107,.	San Juan	Deltamethrin
51	3	161500136	C	T	.	0/0	C/C	145	144,.	Ponce	Deltamethrin
520	3	161500136	C	T	.	0/0	C/C	158	158,.	San Juan	Malathion
521	3	161500136	C	T	.	0/0	C/C	232	231,.	San Juan	Malathion
522	3	161500136	C	T	.	0/0	C/C	1764	1752,.	San Juan	Malathion
523	3	161500136	C	T	.	0/0	C/C	5066	5045,.	San Juan	Malathion
524	3	161500136	C	T	.	0/0	C/C	6501	6470,.	San Juan	Malathion
538	3	161500136	C	T	.	0/1	C/T	188	102,86	Dorado	Deltamethrin
539	3	161500136	C	T	.	0/0	C/C	44	44,.	Dorado	Deltamethrin
54	3	161500136	C	T	.	0/0	C/C	174	171,.	Ponce	Deltamethrin
55	3	161500136	C	T	.	0/0	C/C	612	606,.	Ponce	Deltamethrin
565	3	161500136	C	T	.	0/0	C/C	236	235,.	San Juan	Deltamethrin
56	3	161500136	C	T	.	0/0	C/C	24	24,.	Ponce	Deltamethrin
57	3	161500136	C	T	.	0/0	C/C	382	381,.	Ponce	Deltamethrin
583	3	161500136	C	T	.	0/0	C/C	176	176,.	Dorado	Deltamethrin
58	3	161500136	C	T	.	0/0	C/C	328	326,.	Ponce	Deltamethrin
596	3	161500136	C	T	.	0/0	C/C	28	28,.	Bayamon	Malathion
599	3	161500136	C	T	.	0/0	C/C	78	77,.	Bayamon	Malathion
602	3	161500136	C	T	.	0/0	C/C	260	259,.	Bayamon	Malathion
603	3	161500136	C	T	.	0/0	C/C	94	93,.	Bayamon	Malathion
608	3	161500136	C	T	.	0/0	C/C	48	48,.	San Juan	Control
609	3	161500136	C	T	.	0/0	C/C	422	421,.	San Juan	Control
60	3	161500136	C	T	.	0/0	C/C	931	926,.	Guanica	NA
610	3	161500136	C	T	.	0/0	C/C	49	49,.	San Juan	Control
615	3	161500136	C	T	.	0/0	C/C	503	502,.	Ponce	Deltamethrin
616	3	161500136	C	T	.	0/0	C/C	7575	7539,.	Ponce	Deltamethrin
617	3	161500136	C	T	.	0/0	C/C	2520	2512,.	Ponce	Deltamethrin
618	3	161500136	C	T	.	0/0	C/C	3132	3119,.	Ponce	Deltamethrin
619	3	161500136	C	T	.	0/0	C/C	3585	3565,.	Ponce	Deltamethrin
61	3	161500136	C	T	.	0/0	C/C	1232	1221,.	Guanica	NA
620	3	161500136	C	T	.	0/0	C/C	5339	5321,.	Ponce	Deltamethrin
62	3	161500136	C	T	.	0/0	C/C	1678	1668,.	Guanica	NA
63	3	161500136	C	T	.	0/0	C/C	854	848,.	Guanica	NA
64	3	161500136	C	T	.	0/0	C/C	1413	1406,.	Guanica	NA
65	3	161500136	C	T	.	0/0	C/C	540	533,.	Guanica	NA
66	3	161500136	C	T	.	0/0	C/C	1076	1067,.	Guanica	NA
67	3	161500136	C	T	.	0/0	C/C	1053	1048,.	San Juan	Deltamethrin
68	3	161500136	C	T	.	0/0	C/C	1130	1123,.	San Juan	Deltamethrin
69	3	161500136	C	T	.	0/0	C/C	898	895,.	San Juan	Deltamethrin
70	3	161500136	C	T	.	0/0	C/C	310	304,.	San Juan	Deltamethrin
71	3	161500136	C	T	.	0/0	C/C	892	884,.	San Juan	Deltamethrin
72	3	161500136	C	T	.	0/0	C/C	2506	2497,.	San Juan	Deltamethrin
73	3	161500136	C	T	.	0/0	C/C	3722	3706,.	San Juan	Deltamethrin
74	3	161500136	C	T	.	0/0	C/C	5017	4997,.	San Juan	Deltamethrin
75	3	161500136	C	T	.	0/0	C/C	6506	6464,.	San Juan	Deltamethrin
84	3	161500136	C	T	.	0/0	C/C	4613	4582,.	Bayamon	Deltamethrin
85	3	161500136	C	T	.	0/0	C/C	7999	7963,.	Bayamon	Deltamethrin
86	3	161500136	C	T	.	0/0	C/C	4466	4448,.	Bayamon	Deltamethrin
87	3	161500136	C	T	.	0/0	C/C	6412	6386,.	Bayamon	Deltamethrin
97	3	161500136	C	T	.	0/0	C/C	2852	2844,.	Bayamon	Deltamethrin
BAY_F3	3	161500136	C	T	.	0/0	C/C	8003	7970,.	Bayamon	NA
148	3	161500150	C	T	.	0/0	C/C	1961	1948,.	San Juan	Control
149	3	161500150	C	T	.	0/0	C/C	1764	1759,.	San Juan	Control
155	3	161500150	C	T	.	0/0	C/C	1526	1520,.	Dorado	Deltamethrin
156	3	161500150	C	T	.	0/0	C/C	2506	2501,.	Dorado	Deltamethrin
157	3	161500150	C	T	.	0/0	C/C	8005	7969,.	Dorado	Deltamethrin
158	3	161500150	C	T	.	0/0	C/C	4245	4235,.	Dorado	Malathion
15	3	161500150	C	T	.	0/0	C/C	1060	1055,.	Dorado	Malathion
16	3	161500150	C	T	.	0/0	C/C	14	14,.	Dorado	Malathion
17	3	161500150	C	T	.	0/0	C/C	734	733,.	Dorado	Malathion
18	3	161500150	C	T	.	0/0	C/C	78	78,.	Dorado	Malathion
19	3	161500150	C	T	.	0/0	C/C	23	23,.	Dorado	Malathion
22	3	161500150	C	T	.	0/0	C/C	1144	1141,.	Dorado	Deltamethrin
23	3	161500150	C	T	.	0/0	C/C	1696	1683,.	Dorado	Deltamethrin
24	3	161500150	C	T	.	0/0	C/C	771	765,.	San Juan	Deltamethrin
26	3	161500150	C	T	.	0/0	C/C	381	378,.	San Juan	Deltamethrin
279	3	161500150	C	T	.	0/0	C/C	310	304,.	Ponce	Control
281	3	161500150	C	T	.	0/0	C/C	281	278,.	Ponce	Control
287	3	161500150	C	T	.	0/0	C/C	939	935,.	Ponce	Deltamethrin
28	3	161500150	C	T	.	0/0	C/C	417	417,.	San Juan	Deltamethrin
29	3	161500150	C	T	.	0/0	C/C	158	158,.	San Juan	Deltamethrin
30	3	161500150	C	T	.	0/0	C/C	181	181,.	San Juan	Deltamethrin
31	3	161500150	C	T	.	0/0	C/C	144	144,.	San Juan	Deltamethrin
324	3	161500150	C	T	.	0/0	C/C	14	14,.	Bayamon	Deltamethrin
326	3	161500150	C	T	.	0/0	C/C	22	21,.	Bayamon	Deltamethrin
32	3	161500150	C	T	.	0/0	C/C	397	394,.	San Juan	Deltamethrin
330	3	161500150	C	T	.	0/0	C/C	2523	2499,.	San Juan	Deltamethrin
337	3	161500150	C	T	.	0/0	C/C	6819	6765,.	Dorado	Malathion
339	3	161500150	C	T	.	0/0	C/C	2084	2072,.	Dorado	Malathion
33	3	161500150	C	T	.	0/0	C/C	378	375,.	San Juan	Deltamethrin
340	3	161500150	C	T	.	0/0	C/C	980	975,.	Dorado	Malathion
341	3	161500150	C	T	.	0/0	C/C	1143	1133,.	Dorado	Malathion
342	3	161500150	C	T	.	0/0	C/C	508	505,.	Dorado	Malathion
343	3	161500150	C	T	.	0/0	C/C	94	93,.	Dorado	Malathion
347	3	161500150	C	T	.	0/0	C/C	52	51,.	Dorado	Malathion
34	3	161500150	C	T	.	0/0	C/C	402	400,.	San Juan	Deltamethrin
350	3	161500150	C	T	.	0/0	C/C	50	49,.	Dorado	Malathion
351	3	161500150	C	T	.	0/0	C/C	407	405,.	Dorado	Malathion
353	3	161500150	C	T	.	0/0	C/C	84	84,.	Dorado	Malathion
35	3	161500150	C	T	.	0/0	C/C	486	482,.	San Juan	Deltamethrin
36	3	161500150	C	T	.	0/0	C/C	201	197,.	San Juan	Deltamethrin
37	3	161500150	C	T	.	0/0	C/C	92	92,.	Bayamon	Malathion
38	3	161500150	C	T	.	0/0	C/C	80	80,.	Bayamon	Malathion
39	3	161500150	C	T	.	0/0	C/C	106	102,.	Bayamon	Malathion
40	3	161500150	C	T	.	0/0	C/C	246	243,.	Bayamon	Malathion
41	3	161500150	C	T	.	0/0	C/C	76	76,.	Bayamon	Malathion
42	3	161500150	C	T	.	0/0	C/C	128	128,.	Bayamon	Malathion
43	3	161500150	C	T	.	0/0	C/C	86	84,.	Bayamon	Deltamethrin
444	3	161500150	C	T	.	0/0	C/C	379	376,.	Dorado	Deltamethrin
44	3	161500150	C	T	.	0/0	C/C	42	42,.	Bayamon	Deltamethrin
45	3	161500150	C	T	.	0/0	C/C	32	32,.	Bayamon	Deltamethrin
46	3	161500150	C	T	.	0/0	C/C	88	87,.	Bayamon	Deltamethrin
47	3	161500150	C	T	.	0/0	C/C	56	56,.	Bayamon	Deltamethrin
48	3	161500150	C	T	.	0/0	C/C	681	676,.	Bayamon	Malathion
49	3	161500150	C	T	.	0/1	C/T	649	313,332	Ponce	Deltamethrin
517	3	161500150	C	T	.	0/0	C/C	24	24,.	San Juan	Deltamethrin
518	3	161500150	C	T	.	0/0	C/C	108	108,.	San Juan	Deltamethrin
51	3	161500150	C	T	.	0/0	C/C	145	145,.	Ponce	Deltamethrin
520	3	161500150	C	T	.	0/0	C/C	158	158,.	San Juan	Malathion
521	3	161500150	C	T	.	0/0	C/C	232	231,.	San Juan	Malathion
522	3	161500150	C	T	.	0/0	C/C	1764	1761,.	San Juan	Malathion
523	3	161500150	C	T	.	0/0	C/C	5063	5054,.	San Juan	Malathion
524	3	161500150	C	T	.	0/0	C/C	6502	6487,.	San Juan	Malathion
538	3	161500150	C	T	.	0/0	C/C	188	188,.	Dorado	Deltamethrin
539	3	161500150	C	T	.	0/0	C/C	44	44,.	Dorado	Deltamethrin
54	3	161500150	C	T	.	0/0	C/C	174	173,.	Ponce	Deltamethrin
55	3	161500150	C	T	.	0/0	C/C	612	606,.	Ponce	Deltamethrin
565	3	161500150	C	T	.	0/0	C/C	236	235,.	San Juan	Deltamethrin
56	3	161500150	C	T	.	0/0	C/C	24	24,.	Ponce	Deltamethrin
57	3	161500150	C	T	.	0/0	C/C	382	379,.	Ponce	Deltamethrin
583	3	161500150	C	T	.	0/0	C/C	176	176,.	Dorado	Deltamethrin
58	3	161500150	C	T	.	0/0	C/C	328	327,.	Ponce	Deltamethrin
596	3	161500150	C	T	.	0/0	C/C	28	28,.	Bayamon	Malathion
599	3	161500150	C	T	.	0/0	C/C	78	78,.	Bayamon	Malathion
602	3	161500150	C	T	.	0/0	C/C	260	260,.	Bayamon	Malathion
603	3	161500150	C	T	.	0/0	C/C	94	94,.	Bayamon	Malathion
608	3	161500150	C	T	.	0/0	C/C	48	48,.	San Juan	Control
609	3	161500150	C	T	.	0/0	C/C	422	422,.	San Juan	Control
60	3	161500150	C	T	.	0/0	C/C	934	927,.	Guanica	NA
610	3	161500150	C	T	.	0/0	C/C	49	49,.	San Juan	Control
615	3	161500150	C	T	.	0/0	C/C	503	503,.	Ponce	Deltamethrin
616	3	161500150	C	T	.	0/0	C/C	7577	7550,.	Ponce	Deltamethrin
617	3	161500150	C	T	.	0/0	C/C	2520	2515,.	Ponce	Deltamethrin
618	3	161500150	C	T	.	0/0	C/C	3133	3125,.	Ponce	Deltamethrin
619	3	161500150	C	T	.	0/0	C/C	3587	3581,.	Ponce	Deltamethrin
61	3	161500150	C	T	.	0/0	C/C	1231	1229,.	Guanica	NA
620	3	161500150	C	T	.	0/0	C/C	5342	5325,.	Ponce	Deltamethrin
62	3	161500150	C	T	.	0/0	C/C	1678	1673,.	Guanica	NA
63	3	161500150	C	T	.	0/0	C/C	855	849,.	Guanica	NA
64	3	161500150	C	T	.	0/0	C/C	1416	1409,.	Guanica	NA
65	3	161500150	C	T	.	0/0	C/C	540	537,.	Guanica	NA
66	3	161500150	C	T	.	0/0	C/C	1078	1069,.	Guanica	NA
67	3	161500150	C	T	.	0/0	C/C	1053	1045,.	San Juan	Deltamethrin
68	3	161500150	C	T	.	0/0	C/C	1130	1125,.	San Juan	Deltamethrin
69	3	161500150	C	T	.	0/0	C/C	899	895,.	San Juan	Deltamethrin
70	3	161500150	C	T	.	0/0	C/C	309	308,.	San Juan	Deltamethrin
71	3	161500150	C	T	.	0/0	C/C	893	890,.	San Juan	Deltamethrin
72	3	161500150	C	T	.	0/0	C/C	2507	2499,.	San Juan	Deltamethrin
73	3	161500150	C	T	.	0/0	C/C	3722	3708,.	San Juan	Deltamethrin
74	3	161500150	C	T	.	0/0	C/C	5017	4989,.	San Juan	Deltamethrin
75	3	161500150	C	T	.	0/0	C/C	6511	6491,.	San Juan	Deltamethrin
84	3	161500150	C	T	.	0/0	C/C	4614	4597,.	Bayamon	Deltamethrin
85	3	161500150	C	T	.	0/0	C/C	8001	7975,.	Bayamon	Deltamethrin
86	3	161500150	C	T	.	0/0	C/C	4464	4448,.	Bayamon	Deltamethrin
87	3	161500150	C	T	.	0/0	C/C	6413	6393,.	Bayamon	Deltamethrin
97	3	161500150	C	T	.	0/0	C/C	2854	2848,.	Bayamon	Deltamethrin
BAY_F3	3	161500150	C	T	.	0/0	C/C	8006	7982,.	Bayamon	NA
148	3	161500262	G	A	.	0/0	G/G	982	981,.	San Juan	Control
149	3	161500262	G	A	.	0/0	G/G	883	882,.	San Juan	Control
155	3	161500262	G	A	.	0/0	G/G	764	763,.	Dorado	Deltamethrin
156	3	161500262	G	A	.	0/0	G/G	1258	1257,.	Dorado	Deltamethrin
157	3	161500262	G	A	.	0/0	G/G	3893	3890,.	Dorado	Deltamethrin
158	3	161500262	G	A	.	0/0	G/G	2124	2122,.	Dorado	Malathion
15	3	161500262	G	A	.	0/0	G/G	532	530,.	Dorado	Malathion
17	3	161500262	G	A	.	0/0	G/G	370	370,.	Dorado	Malathion
18	3	161500262	G	A	.	0/0	G/G	39	39,.	Dorado	Malathion
19	3	161500262	G	A	.	0/0	G/G	11	11,.	Dorado	Malathion
22	3	161500262	G	A	.	0/0	G/G	577	577,.	Dorado	Deltamethrin
23	3	161500262	G	A	.	0/0	G/G	858	857,.	Dorado	Deltamethrin
24	3	161500262	G	A	.	0/0	G/G	387	387,.	San Juan	Deltamethrin
26	3	161500262	G	A	.	0/0	G/G	191	191,.	San Juan	Deltamethrin
279	3	161500262	G	A	.	0/0	G/G	153	153,.	Ponce	Control
281	3	161500262	G	A	.	0/0	G/G	142	141,.	Ponce	Control
287	3	161500262	G	A	.	0/0	G/G	479	476,.	Ponce	Deltamethrin
28	3	161500262	G	A	.	0/0	G/G	209	209,.	San Juan	Deltamethrin
29	3	161500262	G	A	.	0/0	G/G	79	79,.	San Juan	Deltamethrin
30	3	161500262	G	A	.	0/0	G/G	91	91,.	San Juan	Deltamethrin
31	3	161500262	G	A	.	0/0	G/G	73	73,.	San Juan	Deltamethrin
326	3	161500262	G	A	.	0/0	G/G	11	11,.	Bayamon	Deltamethrin
32	3	161500262	G	A	.	0/0	G/G	199	199,.	San Juan	Deltamethrin
330	3	161500262	G	A	.	0/1	G/A	1270	657,608	San Juan	Deltamethrin
337	3	161500262	G	A	.	0/0	G/G	3434	3433,.	Dorado	Malathion
339	3	161500262	G	A	.	0/0	G/G	1044	1042,.	Dorado	Malathion
33	3	161500262	G	A	.	0/0	G/G	189	189,.	San Juan	Deltamethrin
340	3	161500262	G	A	.	0/0	G/G	493	493,.	Dorado	Malathion
341	3	161500262	G	A	.	0/0	G/G	573	572,.	Dorado	Malathion
342	3	161500262	G	A	.	0/0	G/G	255	254,.	Dorado	Malathion
343	3	161500262	G	A	.	0/0	G/G	47	46,.	Dorado	Malathion
347	3	161500262	G	A	.	0/0	G/G	26	26,.	Dorado	Malathion
34	3	161500262	G	A	.	0/0	G/G	201	201,.	San Juan	Deltamethrin
350	3	161500262	G	A	.	0/0	G/G	24	24,.	Dorado	Malathion
351	3	161500262	G	A	.	0/0	G/G	209	209,.	Dorado	Malathion
353	3	161500262	G	A	.	0/0	G/G	42	42,.	Dorado	Malathion
35	3	161500262	G	A	.	0/0	G/G	244	244,.	San Juan	Deltamethrin
36	3	161500262	G	A	.	0/0	G/G	101	101,.	San Juan	Deltamethrin
37	3	161500262	G	A	.	0/0	G/G	46	46,.	Bayamon	Malathion
38	3	161500262	G	A	.	0/0	G/G	40	40,.	Bayamon	Malathion
39	3	161500262	G	A	.	0/0	G/G	54	54,.	Bayamon	Malathion
40	3	161500262	G	A	.	0/0	G/G	123	123,.	Bayamon	Malathion
41	3	161500262	G	A	.	0/0	G/G	38	37,.	Bayamon	Malathion
42	3	161500262	G	A	.	0/0	G/G	64	64,.	Bayamon	Malathion
43	3	161500262	G	A	.	0/0	G/G	43	43,.	Bayamon	Deltamethrin
444	3	161500262	G	A	.	0/0	G/G	190	190,.	Dorado	Deltamethrin
44	3	161500262	G	A	.	0/0	G/G	21	21,.	Bayamon	Deltamethrin
45	3	161500262	G	A	.	0/0	G/G	16	16,.	Bayamon	Deltamethrin
46	3	161500262	G	A	.	0/0	G/G	44	44,.	Bayamon	Deltamethrin
47	3	161500262	G	A	.	0/0	G/G	28	28,.	Bayamon	Deltamethrin
48	3	161500262	G	A	.	0/0	G/G	342	341,.	Bayamon	Malathion
49	3	161500262	G	A	.	0/1	G/A	327	168,159	Ponce	Deltamethrin
517	3	161500262	G	A	.	0/0	G/G	12	12,.	San Juan	Deltamethrin
518	3	161500262	G	A	.	0/0	G/G	54	54,.	San Juan	Deltamethrin
51	3	161500262	G	A	.	0/0	G/G	74	74,.	Ponce	Deltamethrin
520	3	161500262	G	A	.	0/0	G/G	79	79,.	San Juan	Malathion
521	3	161500262	G	A	.	0/0	G/G	117	117,.	San Juan	Malathion
522	3	161500262	G	A	.	0/1	G/A	885	459,426	San Juan	Malathion
523	3	161500262	G	A	.	0/0	G/G	2538	2537,.	San Juan	Malathion
524	3	161500262	G	A	.	0/0	G/G	3262	3260,.	San Juan	Malathion
538	3	161500262	G	A	.	0/0	G/G	94	94,.	Dorado	Deltamethrin
539	3	161500262	G	A	.	0/0	G/G	23	22,.	Dorado	Deltamethrin
54	3	161500262	G	A	.	0/0	G/G	89	89,.	Ponce	Deltamethrin
55	3	161500262	G	A	.	0/0	G/G	308	307,.	Ponce	Deltamethrin
565	3	161500262	G	A	.	0/1	G/A	117	59,58	San Juan	Deltamethrin
56	3	161500262	G	A	.	0/0	G/G	12	12,.	Ponce	Deltamethrin
57	3	161500262	G	A	.	0/0	G/G	192	192,.	Ponce	Deltamethrin
583	3	161500262	G	A	.	0/0	G/G	88	84,.	Dorado	Deltamethrin
58	3	161500262	G	A	.	0/0	G/G	164	162,.	Ponce	Deltamethrin
596	3	161500262	G	A	.	0/0	G/G	14	14,.	Bayamon	Malathion
599	3	161500262	G	A	.	0/0	G/G	39	39,.	Bayamon	Malathion
602	3	161500262	G	A	.	0/0	G/G	129	129,.	Bayamon	Malathion
603	3	161500262	G	A	.	0/0	G/G	47	47,.	Bayamon	Malathion
608	3	161500262	G	A	.	0/0	G/G	24	24,.	San Juan	Control
609	3	161500262	G	A	.	0/0	G/G	211	211,.	San Juan	Control
60	3	161500262	G	A	.	0/0	G/G	473	473,.	Guanica	NA
610	3	161500262	G	A	.	0/0	G/G	27	27,.	San Juan	Control
615	3	161500262	G	A	.	0/0	G/G	252	252,.	Ponce	Deltamethrin
616	3	161500262	G	A	.	0/0	G/G	3798	3793,.	Ponce	Deltamethrin
617	3	161500262	G	A	.	0/0	G/G	1264	1263,.	Ponce	Deltamethrin
618	3	161500262	G	A	.	0/0	G/G	1565	1563,.	Ponce	Deltamethrin
619	3	161500262	G	A	.	0/0	G/G	1794	1791,.	Ponce	Deltamethrin
61	3	161500262	G	A	.	0/0	G/G	617	616,.	Guanica	NA
620	3	161500262	G	A	.	0/0	G/G	2674	2669,.	Ponce	Deltamethrin
62	3	161500262	G	A	.	0/0	G/G	841	840,.	Guanica	NA
63	3	161500262	G	A	.	0/0	G/G	430	428,.	Guanica	NA
64	3	161500262	G	A	.	0/0	G/G	710	709,.	Guanica	NA
65	3	161500262	G	A	.	0/0	G/G	272	270,.	Guanica	NA
66	3	161500262	G	A	.	0/0	G/G	542	542,.	Guanica	NA
67	3	161500262	G	A	.	0/0	G/G	532	532,.	San Juan	Deltamethrin
68	3	161500262	G	A	.	0/0	G/G	567	567,.	San Juan	Deltamethrin
69	3	161500262	G	A	.	0/0	G/G	454	454,.	San Juan	Deltamethrin
70	3	161500262	G	A	.	0/0	G/G	157	157,.	San Juan	Deltamethrin
71	3	161500262	G	A	.	0/0	G/G	448	448,.	San Juan	Deltamethrin
72	3	161500262	G	A	.	0/0	G/G	1256	1256,.	San Juan	Deltamethrin
73	3	161500262	G	A	.	0/0	G/G	1868	1866,.	San Juan	Deltamethrin
74	3	161500262	G	A	.	0/0	G/G	2517	2515,.	San Juan	Deltamethrin
75	3	161500262	G	A	.	0/0	G/G	3261	3256,.	San Juan	Deltamethrin
84	3	161500262	G	A	.	0/0	G/G	2314	2313,.	Bayamon	Deltamethrin
85	3	161500262	G	A	.	0/0	G/G	3617	3614,.	Bayamon	Deltamethrin
86	3	161500262	G	A	.	0/0	G/G	2241	2240,.	Bayamon	Deltamethrin
87	3	161500262	G	A	.	0/0	G/G	3212	3209,.	Bayamon	Deltamethrin
97	3	161500262	G	A	.	0/0	G/G	1433	1433,.	Bayamon	Deltamethrin
BAY_F3	3	161500262	G	A	.	0/0	G/G	3554	3552,.	Bayamon	NA
148	3	161500301	G	A	.	0/0	G/G	982	981,.	San Juan	Control
149	3	161500301	G	A	.	0/0	G/G	883	881,.	San Juan	Control
155	3	161500301	G	A	.	0/0	G/G	764	764,.	Dorado	Deltamethrin
156	3	161500301	G	A	.	0/0	G/G	1259	1257,.	Dorado	Deltamethrin
157	3	161500301	G	A	.	0/0	G/G	3894	3893,.	Dorado	Deltamethrin
158	3	161500301	G	A	.	0/0	G/G	2124	2124,.	Dorado	Malathion
15	3	161500301	G	A	.	0/0	G/G	534	533,.	Dorado	Malathion
17	3	161500301	G	A	.	0/0	G/G	374	373,.	Dorado	Malathion
18	3	161500301	G	A	.	0/0	G/G	39	39,.	Dorado	Malathion
19	3	161500301	G	A	.	0/0	G/G	12	12,.	Dorado	Malathion
22	3	161500301	G	A	.	0/0	G/G	579	578,.	Dorado	Deltamethrin
23	3	161500301	G	A	.	0/0	G/G	862	862,.	Dorado	Deltamethrin
24	3	161500301	G	A	.	0/0	G/G	387	387,.	San Juan	Deltamethrin
26	3	161500301	G	A	.	0/0	G/G	191	191,.	San Juan	Deltamethrin
279	3	161500301	G	A	.	0/0	G/G	158	158,.	Ponce	Control
281	3	161500301	G	A	.	0/0	G/G	142	142,.	Ponce	Control
287	3	161500301	G	A	.	0/0	G/G	481	481,.	Ponce	Deltamethrin
28	3	161500301	G	A	.	0/0	G/G	209	209,.	San Juan	Deltamethrin
29	3	161500301	G	A	.	0/0	G/G	79	79,.	San Juan	Deltamethrin
30	3	161500301	G	A	.	0/0	G/G	91	91,.	San Juan	Deltamethrin
31	3	161500301	G	A	.	0/0	G/G	73	71,.	San Juan	Deltamethrin
326	3	161500301	G	A	.	0/0	G/G	11	11,.	Bayamon	Deltamethrin
32	3	161500301	G	A	.	0/0	G/G	199	199,.	San Juan	Deltamethrin
330	3	161500301	G	A	.	0/0	G/G	1270	1267,.	San Juan	Deltamethrin
337	3	161500301	G	A	.	0/0	G/G	3438	3431,.	Dorado	Malathion
339	3	161500301	G	A	.	0/0	G/G	1044	1043,.	Dorado	Malathion
33	3	161500301	G	A	.	0/0	G/G	189	188,.	San Juan	Deltamethrin
340	3	161500301	G	A	.	0/1	G/A	492	138,353	Dorado	Malathion
341	3	161500301	G	A	.	0/0	G/G	573	573,.	Dorado	Malathion
342	3	161500301	G	A	.	0/0	G/G	255	251,.	Dorado	Malathion
343	3	161500301	G	A	.	0/1	G/A	47	42,5	Dorado	Malathion
347	3	161500301	G	A	.	0/0	G/G	26	26,.	Dorado	Malathion
34	3	161500301	G	A	.	0/0	G/G	201	201,.	San Juan	Deltamethrin
350	3	161500301	G	A	.	0/0	G/G	24	24,.	Dorado	Malathion
351	3	161500301	G	A	.	0/0	G/G	209	209,.	Dorado	Malathion
353	3	161500301	G	A	.	0/0	G/G	42	41,.	Dorado	Malathion
35	3	161500301	G	A	.	0/0	G/G	244	244,.	San Juan	Deltamethrin
36	3	161500301	G	A	.	0/0	G/G	101	101,.	San Juan	Deltamethrin
37	3	161500301	G	A	.	0/0	G/G	46	46,.	Bayamon	Malathion
38	3	161500301	G	A	.	0/0	G/G	40	40,.	Bayamon	Malathion
39	3	161500301	G	A	.	0/0	G/G	54	54,.	Bayamon	Malathion
40	3	161500301	G	A	.	0/0	G/G	123	123,.	Bayamon	Malathion
41	3	161500301	G	A	.	0/1	G/A	38	17,21	Bayamon	Malathion
42	3	161500301	G	A	.	0/0	G/G	64	64,.	Bayamon	Malathion
43	3	161500301	G	A	.	0/0	G/G	43	43,.	Bayamon	Deltamethrin
444	3	161500301	G	A	.	0/0	G/G	187	187,.	Dorado	Deltamethrin
44	3	161500301	G	A	.	0/0	G/G	21	21,.	Bayamon	Deltamethrin
45	3	161500301	G	A	.	0/0	G/G	16	16,.	Bayamon	Deltamethrin
46	3	161500301	G	A	.	0/0	G/G	44	44,.	Bayamon	Deltamethrin
47	3	161500301	G	A	.	0/0	G/G	28	28,.	Bayamon	Deltamethrin
48	3	161500301	G	A	.	0/0	G/G	347	346,.	Bayamon	Malathion
49	3	161500301	G	A	.	0/0	G/G	326	326,.	Ponce	Deltamethrin
517	3	161500301	G	A	.	0/0	G/G	12	12,.	San Juan	Deltamethrin
518	3	161500301	G	A	.	0/0	G/G	54	54,.	San Juan	Deltamethrin
51	3	161500301	G	A	.	0/0	G/G	74	74,.	Ponce	Deltamethrin
520	3	161500301	G	A	.	0/0	G/G	79	79,.	San Juan	Malathion
521	3	161500301	G	A	.	0/0	G/G	117	117,.	San Juan	Malathion
522	3	161500301	G	A	.	0/0	G/G	885	885,.	San Juan	Malathion
523	3	161500301	G	A	.	0/0	G/G	2538	2537,.	San Juan	Malathion
524	3	161500301	G	A	.	0/0	G/G	3261	3258,.	San Juan	Malathion
538	3	161500301	G	A	.	0/1	G/A	94	51,43	Dorado	Deltamethrin
539	3	161500301	G	A	.	0/0	G/G	23	22,.	Dorado	Deltamethrin
54	3	161500301	G	A	.	0/0	G/G	89	88,.	Ponce	Deltamethrin
55	3	161500301	G	A	.	0/0	G/G	308	307,.	Ponce	Deltamethrin
565	3	161500301	G	A	.	0/0	G/G	119	119,.	San Juan	Deltamethrin
56	3	161500301	G	A	.	0/0	G/G	12	12,.	Ponce	Deltamethrin
57	3	161500301	G	A	.	0/0	G/G	194	194,.	Ponce	Deltamethrin
583	3	161500301	G	A	.	0/0	G/G	88	88,.	Dorado	Deltamethrin
58	3	161500301	G	A	.	0/0	G/G	164	164,.	Ponce	Deltamethrin
596	3	161500301	G	A	.	0/0	G/G	14	14,.	Bayamon	Malathion
599	3	161500301	G	A	.	0/0	G/G	39	39,.	Bayamon	Malathion
602	3	161500301	G	A	.	0/0	G/G	129	129,.	Bayamon	Malathion
603	3	161500301	G	A	.	0/0	G/G	47	47,.	Bayamon	Malathion
608	3	161500301	G	A	.	0/0	G/G	24	24,.	San Juan	Control
609	3	161500301	G	A	.	0/0	G/G	211	211,.	San Juan	Control
60	3	161500301	G	A	.	0/0	G/G	475	474,.	Guanica	NA
610	3	161500301	G	A	.	0/0	G/G	27	27,.	San Juan	Control
615	3	161500301	G	A	.	0/0	G/G	252	252,.	Ponce	Deltamethrin
616	3	161500301	G	A	.	0/0	G/G	3799	3797,.	Ponce	Deltamethrin
617	3	161500301	G	A	.	0/0	G/G	1264	1263,.	Ponce	Deltamethrin
618	3	161500301	G	A	.	0/0	G/G	1565	1563,.	Ponce	Deltamethrin
619	3	161500301	G	A	.	0/0	G/G	1792	1791,.	Ponce	Deltamethrin
61	3	161500301	G	A	.	0/0	G/G	619	619,.	Guanica	NA
620	3	161500301	G	A	.	0/0	G/G	2674	2674,.	Ponce	Deltamethrin
62	3	161500301	G	A	.	0/0	G/G	843	840,.	Guanica	NA
63	3	161500301	G	A	.	0/0	G/G	429	429,.	Guanica	NA
64	3	161500301	G	A	.	0/0	G/G	708	708,.	Guanica	NA
65	3	161500301	G	A	.	0/0	G/G	274	273,.	Guanica	NA
66	3	161500301	G	A	.	0/0	G/G	542	541,.	Guanica	NA
67	3	161500301	G	A	.	0/0	G/G	535	534,.	San Juan	Deltamethrin
68	3	161500301	G	A	.	0/0	G/G	571	570,.	San Juan	Deltamethrin
69	3	161500301	G	A	.	0/0	G/G	454	454,.	San Juan	Deltamethrin
70	3	161500301	G	A	.	0/0	G/G	159	158,.	San Juan	Deltamethrin
71	3	161500301	G	A	.	0/0	G/G	450	450,.	San Juan	Deltamethrin
72	3	161500301	G	A	.	0/0	G/G	1256	1254,.	San Juan	Deltamethrin
73	3	161500301	G	A	.	0/0	G/G	1868	1864,.	San Juan	Deltamethrin
74	3	161500301	G	A	.	0/0	G/G	2517	2516,.	San Juan	Deltamethrin
75	3	161500301	G	A	.	0/0	G/G	3262	3256,.	San Juan	Deltamethrin
84	3	161500301	G	A	.	0/0	G/G	2314	2311,.	Bayamon	Deltamethrin
85	3	161500301	G	A	.	0/0	G/G	3619	3614,.	Bayamon	Deltamethrin
86	3	161500301	G	A	.	0/0	G/G	2241	2239,.	Bayamon	Deltamethrin
87	3	161500301	G	A	.	0/0	G/G	3211	3211,.	Bayamon	Deltamethrin
97	3	161500301	G	A	.	0/0	G/G	1432	1430,.	Bayamon	Deltamethrin
BAY_F3	3	161500301	G	A	.	0/0	G/G	3555	3553,.	Bayamon	NA
13	3	161500361	T	C	.	0/0	T/T	193	191,.	Dorado	Malathion
148	3	161500361	T	C	.	0/1	T/C	977	409,568	San Juan	Control
149	3	161500361	T	C	.	0/1	T/C	879	395,483	San Juan	Control
14	3	161500361	T	C	.	0/0	T/T	535	535,.	Dorado	Malathion
155	3	161500361	T	C	.	0/1	T/C	762	336,426	Dorado	Deltamethrin
156	3	161500361	T	C	.	0/1	T/C	1244	550,694	Dorado	Deltamethrin
157	3	161500361	T	C	.	0/1	T/C	3868	17,632,099	Dorado	Deltamethrin
158	3	161500361	T	C	.	0/1	T/C	2111	9,241,185	Dorado	Malathion
15	3	161500361	T	C	.	0/1	T/C	581	285,295	Dorado	Malathion
16	3	161500361	T	C	.	0/0	T/T	114	110,.	Dorado	Malathion
17	3	161500361	T	C	.	0/1	T/C	459	258,199	Dorado	Malathion
18	3	161500361	T	C	.	0/1	T/C	128	103,25	Dorado	Malathion
19	3	161500361	T	C	.	0/1	T/C	78	74,4	Dorado	Malathion
20	3	161500361	T	C	.	0/0	T/T	67	66,.	Dorado	Malathion
21	3	161500361	T	C	.	0/0	T/T	558	556,.	Dorado	Malathion
22	3	161500361	T	C	.	0/1	T/C	621	258,363	Dorado	Deltamethrin
23	3	161500361	T	C	.	0/1	T/C	971	448,523	Dorado	Deltamethrin
24	3	161500361	T	C	.	0/1	T/C	393	164,229	San Juan	Deltamethrin
26	3	161500361	T	C	.	0/1	T/C	193	88,105	San Juan	Deltamethrin
274	3	161500361	T	C	.	0/0	T/T	786	786,.	Bayamon	Malathion
278	3	161500361	T	C	.	0/0	T/T	422	422,.	Bayamon	Malathion
279	3	161500361	T	C	.	0/1	T/C	284	192,92	Ponce	Control
281	3	161500361	T	C	.	0/1	T/C	170	91,79	Ponce	Control
282	3	161500361	T	C	.	0/0	T/T	27	27,.	Ponce	Control
287	3	161500361	T	C	.	0/1	T/C	500	205,295	Ponce	Deltamethrin
28	3	161500361	T	C	.	0/1	T/C	211	78,133	San Juan	Deltamethrin
29	3	161500361	T	C	.	0/1	T/C	89	42,47	San Juan	Deltamethrin
30	3	161500361	T	C	.	0/1	T/C	98	50,48	San Juan	Deltamethrin
31	3	161500361	T	C	.	0/1	T/C	88	46,42	San Juan	Deltamethrin
321	3	161500361	T	C	.	0/0	T/T	200	200,.	Bayamon	Deltamethrin
322	3	161500361	T	C	.	0/0	T/T	128	128,.	Bayamon	Deltamethrin
323	3	161500361	T	C	.	0/0	T/T	148	148,.	Bayamon	Deltamethrin
324	3	161500361	T	C	.	0/0	T/T	116	112,.	Bayamon	Deltamethrin
325	3	161500361	T	C	.	0/0	T/T	861	861,.	Bayamon	Deltamethrin
326	3	161500361	T	C	.	0/0	T/T	1802	1795,.	Bayamon	Deltamethrin
328	3	161500361	T	C	.	0/0	T/T	83	83,.	Bayamon	Deltamethrin
32	3	161500361	T	C	.	0/1	T/C	198	79,119	San Juan	Deltamethrin
330	3	161500361	T	C	.	0/1	T/C	1276	456,820	San Juan	Deltamethrin
336	3	161500361	T	C	.	0/0	T/T	134	134,.	Bayamon	Malathion
337	3	161500361	T	C	.	0/1	T/C	3428	2,460,967	Dorado	Malathion
339	3	161500361	T	C	.	0/1	T/C	1045	761,282	Dorado	Malathion
33	3	161500361	T	C	.	0/1	T/C	191	75,116	San Juan	Deltamethrin
340	3	161500361	T	C	.	0/1	T/C	491	418,72	Dorado	Malathion
341	3	161500361	T	C	.	0/1	T/C	572	409,162	Dorado	Malathion
342	3	161500361	T	C	.	0/1	T/C	281	222,59	Dorado	Malathion
343	3	161500361	T	C	.	0/0	T/T	231	222,.	Dorado	Malathion
344	3	161500361	T	C	.	0/1	T/C	69	63,6	Dorado	Malathion
346	3	161500361	T	C	.	0/0	T/T	38	38,.	Dorado	Malathion
347	3	161500361	T	C	.	0/1	T/C	28	14,14	Dorado	Malathion
348	3	161500361	T	C	.	0/0	T/T	24	24,.	Dorado	Malathion
34	3	161500361	T	C	.	0/1	T/C	201	77,124	San Juan	Deltamethrin
350	3	161500361	T	C	.	0/1	T/C	26	12,14	Dorado	Malathion
351	3	161500361	T	C	.	0/1	T/C	211	98,113	Dorado	Malathion
352	3	161500361	T	C	.	0/0	T/T	69	66,.	Dorado	Malathion
353	3	161500361	T	C	.	0/1	T/C	50	30,20	Dorado	Malathion
35	3	161500361	T	C	.	0/1	T/C	245	111,133	San Juan	Deltamethrin
36	3	161500361	T	C	.	0/1	T/C	100	35,65	San Juan	Deltamethrin
37	3	161500361	T	C	.	0/1	T/C	46	16,30	Bayamon	Malathion
386	3	161500361	T	C	.	0/0	T/T	45	45,.	San Juan	Deltamethrin
38	3	161500361	T	C	.	0/1	T/C	41	22,19	Bayamon	Malathion
39	3	161500361	T	C	.	0/1	T/C	54	24,30	Bayamon	Malathion
40	3	161500361	T	C	.	0/1	T/C	123	41,82	Bayamon	Malathion
41	3	161500361	T	C	.	0/1	T/C	38	14,24	Bayamon	Malathion
42	3	161500361	T	C	.	0/1	T/C	64	31,33	Bayamon	Malathion
43	3	161500361	T	C	.	0/1	T/C	45	13,32	Bayamon	Deltamethrin
444	3	161500361	T	C	.	0/1	T/C	777	722,55	Dorado	Deltamethrin
447	3	161500361	T	C	.	0/0	T/T	5091	5089,.	Dorado	Deltamethrin
44	3	161500361	T	C	.	0/1	T/C	38	27,11	Bayamon	Deltamethrin
456	3	161500361	T	C	.	0/0	T/T	689	689,.	Bayamon	Malathion
45	3	161500361	T	C	.	0/1	T/C	20	10,10	Bayamon	Deltamethrin
46	3	161500361	T	C	.	0/1	T/C	53	28,25	Bayamon	Deltamethrin
47	3	161500361	T	C	.	0/1	T/C	35	19,16	Bayamon	Deltamethrin
48	3	161500361	T	C	.	0/1	T/C	358	127,230	Bayamon	Malathion
49	3	161500361	T	C	.	0/1	T/C	393	191,202	Ponce	Deltamethrin
50	3	161500361	T	C	.	0/0	T/T	33	32,.	Ponce	Deltamethrin
517	3	161500361	T	C	.	0/0	T/T	158	152,.	San Juan	Deltamethrin
518	3	161500361	T	C	.	0/1	T/C	54	26,28	San Juan	Deltamethrin
51	3	161500361	T	C	.	0/1	T/C	122	80,42	Ponce	Deltamethrin
520	3	161500361	T	C	.	0/1	T/C	79	33,46	San Juan	Malathion
521	3	161500361	T	C	.	0/1	T/C	117	50,67	San Juan	Malathion
522	3	161500361	T	C	.	0/1	T/C	888	459,428	San Juan	Malathion
523	3	161500361	T	C	.	0/1	T/C	2533	10,031,527	San Juan	Malathion
524	3	161500361	T	C	.	0/1	T/C	3251	14,541,793	San Juan	Malathion
538	3	161500361	T	C	.	0/1	T/C	103	55,48	Dorado	Deltamethrin
539	3	161500361	T	C	.	0/1	T/C	24	5,19	Dorado	Deltamethrin
53	3	161500361	T	C	.	0/1	T/C	34	30,4	Ponce	Deltamethrin
54	3	161500361	T	C	.	0/1	T/C	115	67,48	Ponce	Deltamethrin
55	3	161500361	T	C	.	0/1	T/C	340	176,164	Ponce	Deltamethrin
560	3	161500361	T	C	.	0/0	T/T	2213	2212,.	Bayamon	Malathion
565	3	161500361	T	C	.	0/1	T/C	146	112,33	San Juan	Deltamethrin
566	3	161500361	T	C	.	0/0	T/T	66	66,.	San Juan	Deltamethrin
567	3	161500361	T	C	.	0/0	T/T	186	186,.	San Juan	Deltamethrin
568	3	161500361	T	C	.	0/0	T/T	80	80,.	Ponce	Malathion
569	3	161500361	T	C	.	0/0	T/T	244	244,.	Ponce	Malathion
56	3	161500361	T	C	.	0/1	T/C	48	42,6	Ponce	Deltamethrin
571	3	161500361	T	C	.	0/0	T/T	251	251,.	Ponce	Malathion
573	3	161500361	T	C	.	0/0	T/T	442	442,.	Dorado	Malathion
574	3	161500361	T	C	.	0/0	T/T	328	328,.	Dorado	Malathion
575	3	161500361	T	C	.	0/0	T/T	319	319,.	Dorado	Malathion
578	3	161500361	T	C	.	0/0	T/T	235	235,.	Dorado	Malathion
57	3	161500361	T	C	.	0/1	T/C	233	120,113	Ponce	Deltamethrin
580	3	161500361	T	C	.	0/0	T/T	34	34,.	Dorado	Malathion
581	3	161500361	T	C	.	0/0	T/T	215	214,.	Dorado	Malathion
583	3	161500361	T	C	.	0/1	T/C	253	199,53	Dorado	Deltamethrin
58	3	161500361	T	C	.	0/1	T/C	186	94,92	Ponce	Deltamethrin
596	3	161500361	T	C	.	0/0	T/T	2030	2025,.	Bayamon	Malathion
598	3	161500361	T	C	.	0/0	T/T	388	388,.	Bayamon	Malathion
599	3	161500361	T	C	.	0/1	T/C	39	14,25	Bayamon	Malathion
59	3	161500361	T	C	.	0/0	T/T	26	26,.	Ponce	Deltamethrin
602	3	161500361	T	C	.	0/1	T/C	435	370,65	Bayamon	Malathion
603	3	161500361	T	C	.	0/0	T/T	433	413,.	Bayamon	Malathion
604	3	161500361	T	C	.	0/0	T/T	121	120,.	San Juan	Control
608	3	161500361	T	C	.	0/1	T/C	99	91,8	San Juan	Control
609	3	161500361	T	C	.	0/1	T/C	373	332,40	San Juan	Control
60	3	161500361	T	C	.	0/1	T/C	617	325,292	Guanica	NA
610	3	161500361	T	C	.	0/0	T/T	167	161,.	San Juan	Control
612	3	161500361	T	C	.	0/0	T/T	230	230,.	San Juan	Control
613	3	161500361	T	C	.	0/0	T/T	756	756,.	San Juan	Control
615	3	161500361	T	C	.	0/1	T/C	381	343,36	Ponce	Deltamethrin
616	3	161500361	T	C	.	0/1	T/C	3763	3,324,420	Ponce	Deltamethrin
617	3	161500361	T	C	.	0/1	T/C	1576	1,218,356	Ponce	Deltamethrin
618	3	161500361	T	C	.	0/1	T/C	1705	1,326,374	Ponce	Deltamethrin
619	3	161500361	T	C	.	0/1	T/C	1915	1,441,466	Ponce	Deltamethrin
61	3	161500361	T	C	.	0/1	T/C	697	371,325	Guanica	NA
620	3	161500361	T	C	.	0/1	T/C	2793	2,324,457	Ponce	Deltamethrin
62	3	161500361	T	C	.	0/1	T/C	851	388,463	Guanica	NA
63	3	161500361	T	C	.	0/1	T/C	502	278,223	Guanica	NA
64	3	161500361	T	C	.	0/1	T/C	725	308,417	Guanica	NA
65	3	161500361	T	C	.	0/1	T/C	356	209,146	Guanica	NA
66	3	161500361	T	C	.	0/1	T/C	628	327,300	Guanica	NA
67	3	161500361	T	C	.	0/1	T/C	645	344,301	San Juan	Deltamethrin
68	3	161500361	T	C	.	0/1	T/C	638	331,307	San Juan	Deltamethrin
69	3	161500361	T	C	.	0/1	T/C	469	203,266	San Juan	Deltamethrin
70	3	161500361	T	C	.	0/1	T/C	252	162,90	San Juan	Deltamethrin
71	3	161500361	T	C	.	0/1	T/C	525	278,247	San Juan	Deltamethrin
72	3	161500361	T	C	.	0/1	T/C	1253	508,744	San Juan	Deltamethrin
73	3	161500361	T	C	.	0/1	T/C	1891	8,331,054	San Juan	Deltamethrin
74	3	161500361	T	C	.	0/1	T/C	2523	10,491,473	San Juan	Deltamethrin
75	3	161500361	T	C	.	0/1	T/C	3253	13,721,878	San Juan	Deltamethrin
84	3	161500361	T	C	.	0/1	T/C	2303	9,841,315	Bayamon	Deltamethrin
85	3	161500361	T	C	.	0/1	T/C	3632	16,481,982	Bayamon	Deltamethrin
86	3	161500361	T	C	.	0/1	T/C	2247	10,271,218	Bayamon	Deltamethrin
87	3	161500361	T	C	.	0/1	T/C	3216	14,821,734	Bayamon	Deltamethrin
97	3	161500361	T	C	.	0/1	T/C	1429	621,806	Bayamon	Deltamethrin
BAY_F3	3	161500361	T	C	.	0/1	T/C	3550	13,482,199	Bayamon	NA
13	3	315931749	A	G	.	0/1	A/G	85	73,12	Dorado	Malathion
14	3	315931749	A	G	.	0/1	A/G	70	64,6	Dorado	Malathion
157	3	315931749	A	G	.	0/1	A/G	26	11,15	Dorado	Deltamethrin
15	3	315931749	A	G	.	0/1	A/G	315	142,173	Dorado	Malathion
16	3	315931749	A	G	.	0/0	A/A	170	167,.	Dorado	Malathion
17	3	315931749	A	G	.	0/1	A/G	201	125,75	Dorado	Malathion
18	3	315931749	A	G	.	0/1	A/G	85	74,11	Dorado	Malathion
19	3	315931749	A	G	.	0/0	A/A	130	124,.	Dorado	Malathion
20	3	315931749	A	G	.	0/1	A/G	89	83,6	Dorado	Malathion
21	3	315931749	A	G	.	0/0	A/A	48	47,.	Dorado	Malathion
22	3	315931749	A	G	.	0/1	A/G	247	121,126	Dorado	Deltamethrin
23	3	315931749	A	G	.	0/1	A/G	445	188,257	Dorado	Deltamethrin
24	3	315931749	A	G	.	0/1	A/G	175	96,79	San Juan	Deltamethrin
26	3	315931749	A	G	.	0/1	A/G	65	31,34	San Juan	Deltamethrin
274	3	315931749	A	G	.	0/0	A/A	264	261,.	Bayamon	Malathion
278	3	315931749	A	G	.	0/0	A/A	270	270,.	Bayamon	Malathion
279	3	315931749	A	G	.	0/1	A/G	53	22,31	Ponce	Control
281	3	315931749	A	G	.	0/1	A/G	52	29,23	Ponce	Control
287	3	315931749	A	G	.	0/1	A/G	260	136,123	Ponce	Deltamethrin
28	3	315931749	A	G	.	0/1	A/G	66	27,39	San Juan	Deltamethrin
29	3	315931749	A	G	.	0/1	A/G	72	52,20	San Juan	Deltamethrin
30	3	315931749	A	G	.	0/1	A/G	59	38,21	San Juan	Deltamethrin
31	3	315931749	A	G	.	0/1	A/G	31	21,9	San Juan	Deltamethrin
322	3	315931749	A	G	.	0/1	A/G	26	20,6	Bayamon	Deltamethrin
324	3	315931749	A	G	.	0/1	A/G	65	45,20	Bayamon	Deltamethrin
325	3	315931749	A	G	.	0/0	A/A	16	16,.	Bayamon	Deltamethrin
32	3	315931749	A	G	.	0/1	A/G	88	45,42	San Juan	Deltamethrin
330	3	315931749	A	G	.	0/1	A/G	674	348,325	San Juan	Deltamethrin
336	3	315931749	A	G	.	0/1	A/G	30	24,6	Bayamon	Malathion
337	3	315931749	A	G	.	0/1	A/G	2104	1,227,867	Dorado	Malathion
339	3	315931749	A	G	.	0/1	A/G	718	427,289	Dorado	Malathion
33	3	315931749	A	G	.	0/1	A/G	122	61,61	San Juan	Deltamethrin
340	3	315931749	A	G	.	0/1	A/G	517	400,117	Dorado	Malathion
341	3	315931749	A	G	.	0/1	A/G	515	286,226	Dorado	Malathion
342	3	315931749	A	G	.	0/1	A/G	286	187,98	Dorado	Malathion
343	3	315931749	A	G	.	0/1	A/G	112	65,46	Dorado	Malathion
344	3	315931749	A	G	.	0/1	A/G	81	61,20	Dorado	Malathion
346	3	315931749	A	G	.	0/1	A/G	58	48,10	Dorado	Malathion
347	3	315931749	A	G	.	0/1	A/G	21	6,15	Dorado	Malathion
348	3	315931749	A	G	.	0/1	A/G	60	52,8	Dorado	Malathion
34	3	315931749	A	G	.	0/1	A/G	137	67,70	San Juan	Deltamethrin
350	3	315931749	A	G	.	0/1	A/G	30	10,20	Dorado	Malathion
351	3	315931749	A	G	.	0/1	A/G	122	60,61	Dorado	Malathion
352	3	315931749	A	G	.	0/1	A/G	81	74,7	Dorado	Malathion
353	3	315931749	A	G	.	0/1	A/G	64	38,26	Dorado	Malathion
35	3	315931749	A	G	.	0/1	A/G	129	70,59	San Juan	Deltamethrin
36	3	315931749	A	G	.	0/1	A/G	51	24,27	San Juan	Deltamethrin
38	3	315931749	A	G	.	0/1	A/G	22	8,14	Bayamon	Malathion
39	3	315931749	A	G	.	0/1	A/G	20	13,7	Bayamon	Malathion
40	3	315931749	A	G	.	0/1	A/G	43	23,20	Bayamon	Malathion
41	3	315931749	A	G	.	0/1	A/G	21	8,13	Bayamon	Malathion
42	3	315931749	A	G	.	0/1	A/G	28	14,14	Bayamon	Malathion
444	3	315931749	A	G	.	0/0	A/A	538	538,.	Dorado	Deltamethrin
447	3	315931749	A	G	.	0/1	A/G	296	280,16	Dorado	Deltamethrin
456	3	315931749	A	G	.	0/0	A/A	120	120,.	Bayamon	Malathion
46	3	315931749	A	G	.	0/1	A/G	23	12,11	Bayamon	Deltamethrin
48	3	315931749	A	G	.	0/1	A/G	265	134,131	Bayamon	Malathion
49	3	315931749	A	G	.	0/1	A/G	190	91,99	Ponce	Deltamethrin
516	3	315931749	A	G	.	0/1	A/G	83	40,42	San Juan	Deltamethrin
517	3	315931749	A	G	.	0/1	A/G	240	200,40	San Juan	Deltamethrin
518	3	315931749	A	G	.	0/1	A/G	180	85,95	San Juan	Deltamethrin
519	3	315931749	A	G	.	0/1	A/G	187	101,83	San Juan	Malathion
51	3	315931749	A	G	.	0/1	A/G	63	33,30	Ponce	Deltamethrin
521	3	315931749	A	G	.	0/1	A/G	42	17,25	San Juan	Malathion
522	3	315931749	A	G	.	0/1	A/G	840	354,474	San Juan	Malathion
523	3	315931749	A	G	.	0/1	A/G	1034	443,574	San Juan	Malathion
524	3	315931749	A	G	.	0/1	A/G	1564	672,872	San Juan	Malathion
538	3	315931749	A	G	.	0/1	A/G	60	29,31	Dorado	Deltamethrin
54	3	315931749	A	G	.	0/1	A/G	110	50,60	Ponce	Deltamethrin
55	3	315931749	A	G	.	0/1	A/G	292	170,122	Ponce	Deltamethrin
565	3	315931749	A	G	.	0/1	A/G	52	37,14	San Juan	Deltamethrin
566	3	315931749	A	G	.	0/0	A/A	40	40,.	San Juan	Deltamethrin
567	3	315931749	A	G	.	0/0	A/A	144	144,.	San Juan	Deltamethrin
573	3	315931749	A	G	.	0/0	A/A	18	18,.	Dorado	Malathion
574	3	315931749	A	G	.	0/0	A/A	52	52,.	Dorado	Malathion
575	3	315931749	A	G	.	0/0	A/A	61	60,.	Dorado	Malathion
578	3	315931749	A	G	.	0/0	A/A	62	60,.	Dorado	Malathion
57	3	315931749	A	G	.	0/1	A/G	203	95,108	Ponce	Deltamethrin
581	3	315931749	A	G	.	0/0	A/A	58	58,.	Dorado	Malathion
583	3	315931749	A	G	.	0/1	A/G	79	70,8	Dorado	Deltamethrin
58	3	315931749	A	G	.	0/1	A/G	155	78,77	Ponce	Deltamethrin
596	3	315931749	A	G	.	0/1	A/G	70	51,19	Bayamon	Malathion
602	3	315931749	A	G	.	0/1	A/G	323	156,164	Bayamon	Malathion
603	3	315931749	A	G	.	0/1	A/G	36	19,17	Bayamon	Malathion
609	3	315931749	A	G	.	0/1	A/G	83	43,40	San Juan	Control
60	3	315931749	A	G	.	0/1	A/G	289	162,123	Guanica	NA
610	3	315931749	A	G	.	0/1	A/G	39	19,19	San Juan	Control
612	3	315931749	A	G	.	0/1	A/G	46	26,20	San Juan	Control
613	3	315931749	A	G	.	0/0	A/A	36	36,.	San Juan	Control
615	3	315931749	A	G	.	0/1	A/G	139	54,84	Ponce	Deltamethrin
616	3	315931749	A	G	.	0/1	A/G	1650	910,718	Ponce	Deltamethrin
617	3	315931749	A	G	.	0/1	A/G	1582	709,855	Ponce	Deltamethrin
618	3	315931749	A	G	.	0/1	A/G	2073	1,111,937	Ponce	Deltamethrin
619	3	315931749	A	G	.	0/1	A/G	1909	1,009,880	Ponce	Deltamethrin
61	3	315931749	A	G	.	0/1	A/G	410	221,189	Guanica	NA
620	3	315931749	A	G	.	0/1	A/G	2215	1,275,898	Ponce	Deltamethrin
62	3	315931749	A	G	.	0/1	A/G	483	226,257	Guanica	NA
63	3	315931749	A	G	.	0/1	A/G	296	151,145	Guanica	NA
64	3	315931749	A	G	.	0/1	A/G	405	181,223	Guanica	NA
65	3	315931749	A	G	.	0/1	A/G	243	137,106	Guanica	NA
66	3	315931749	A	G	.	0/1	A/G	388	192,196	Guanica	NA
67	3	315931749	A	G	.	0/1	A/G	390	228,162	San Juan	Deltamethrin
68	3	315931749	A	G	.	0/1	A/G	473	258,214	San Juan	Deltamethrin
69	3	315931749	A	G	.	0/1	A/G	279	120,159	San Juan	Deltamethrin
70	3	315931749	A	G	.	0/1	A/G	142	90,52	San Juan	Deltamethrin
71	3	315931749	A	G	.	0/1	A/G	336	194,142	San Juan	Deltamethrin
BAY_F3	3	315931749	A	G	.	0/1	A/G	261	131,129	Bayamon	NA
13	3	315931756	A	C	.	0/0	A/A	85	85,.	Dorado	Malathion
14	3	315931756	A	C	.	0/0	A/A	70	70,.	Dorado	Malathion
157	3	315931756	A	C	.	0/0	A/A	26	26,.	Dorado	Deltamethrin
158	3	315931756	A	C	.	0/0	A/A	12	12,.	Dorado	Malathion
15	3	315931756	A	C	.	0/0	A/A	315	312,.	Dorado	Malathion
16	3	315931756	A	C	.	0/0	A/A	170	169,.	Dorado	Malathion
17	3	315931756	A	C	.	0/0	A/A	202	199,.	Dorado	Malathion
18	3	315931756	A	C	.	0/0	A/A	85	84,.	Dorado	Malathion
19	3	315931756	A	C	.	0/0	A/A	130	130,.	Dorado	Malathion
20	3	315931756	A	C	.	0/0	A/A	89	89,.	Dorado	Malathion
21	3	315931756	A	C	.	0/0	A/A	48	48,.	Dorado	Malathion
22	3	315931756	A	C	.	0/0	A/A	247	246,.	Dorado	Deltamethrin
23	3	315931756	A	C	.	0/0	A/A	446	446,.	Dorado	Deltamethrin
24	3	315931756	A	C	.	0/0	A/A	175	175,.	San Juan	Deltamethrin
26	3	315931756	A	C	.	0/0	A/A	65	65,.	San Juan	Deltamethrin
274	3	315931756	A	C	.	0/0	A/A	264	264,.	Bayamon	Malathion
278	3	315931756	A	C	.	0/0	A/A	270	270,.	Bayamon	Malathion
279	3	315931756	A	C	.	0/0	A/A	53	53,.	Ponce	Control
281	3	315931756	A	C	.	0/0	A/A	53	52,.	Ponce	Control
287	3	315931756	A	C	.	0/0	A/A	260	259,.	Ponce	Deltamethrin
28	3	315931756	A	C	.	0/0	A/A	67	67,.	San Juan	Deltamethrin
29	3	315931756	A	C	.	0/0	A/A	73	73,.	San Juan	Deltamethrin
30	3	315931756	A	C	.	0/0	A/A	59	59,.	San Juan	Deltamethrin
31	3	315931756	A	C	.	0/0	A/A	31	31,.	San Juan	Deltamethrin
322	3	315931756	A	C	.	0/0	A/A	26	26,.	Bayamon	Deltamethrin
324	3	315931756	A	C	.	0/0	A/A	65	65,.	Bayamon	Deltamethrin
325	3	315931756	A	C	.	0/0	A/A	16	16,.	Bayamon	Deltamethrin
328	3	315931756	A	C	.	0/0	A/A	16	16,.	Bayamon	Deltamethrin
32	3	315931756	A	C	.	0/0	A/A	88	88,.	San Juan	Deltamethrin
330	3	315931756	A	C	.	0/0	A/A	678	669,.	San Juan	Deltamethrin
336	3	315931756	A	C	.	0/0	A/A	30	30,.	Bayamon	Malathion
337	3	315931756	A	C	.	0/0	A/A	2119	2093,.	Dorado	Malathion
339	3	315931756	A	C	.	0/0	A/A	721	714,.	Dorado	Malathion
33	3	315931756	A	C	.	0/0	A/A	122	122,.	San Juan	Deltamethrin
340	3	315931756	A	C	.	0/0	A/A	519	513,.	Dorado	Malathion
341	3	315931756	A	C	.	0/0	A/A	518	513,.	Dorado	Malathion
342	3	315931756	A	C	.	0/0	A/A	287	285,.	Dorado	Malathion
343	3	315931756	A	C	.	0/0	A/A	113	112,.	Dorado	Malathion
344	3	315931756	A	C	.	0/0	A/A	83	83,.	Dorado	Malathion
346	3	315931756	A	C	.	0/0	A/A	58	58,.	Dorado	Malathion
347	3	315931756	A	C	.	0/0	A/A	21	21,.	Dorado	Malathion
348	3	315931756	A	C	.	0/0	A/A	60	60,.	Dorado	Malathion
34	3	315931756	A	C	.	0/0	A/A	138	138,.	San Juan	Deltamethrin
350	3	315931756	A	C	.	0/1	A/C	31	29,2	Dorado	Malathion
351	3	315931756	A	C	.	0/0	A/A	123	123,.	Dorado	Malathion
352	3	315931756	A	C	.	0/0	A/A	81	81,.	Dorado	Malathion
353	3	315931756	A	C	.	0/0	A/A	64	64,.	Dorado	Malathion
35	3	315931756	A	C	.	0/0	A/A	131	131,.	San Juan	Deltamethrin
36	3	315931756	A	C	.	0/0	A/A	51	51,.	San Juan	Deltamethrin
37	3	315931756	A	C	.	0/0	A/A	19	19,.	Bayamon	Malathion
38	3	315931756	A	C	.	0/0	A/A	22	22,.	Bayamon	Malathion
39	3	315931756	A	C	.	0/0	A/A	20	20,.	Bayamon	Malathion
40	3	315931756	A	C	.	0/0	A/A	43	43,.	Bayamon	Malathion
41	3	315931756	A	C	.	0/0	A/A	21	21,.	Bayamon	Malathion
42	3	315931756	A	C	.	0/0	A/A	29	29,.	Bayamon	Malathion
43	3	315931756	A	C	.	0/0	A/A	18	18,.	Bayamon	Deltamethrin
444	3	315931756	A	C	.	0/0	A/A	538	538,.	Dorado	Deltamethrin
447	3	315931756	A	C	.	0/0	A/A	296	296,.	Dorado	Deltamethrin
44	3	315931756	A	C	.	0/0	A/A	13	13,.	Bayamon	Deltamethrin
456	3	315931756	A	C	.	0/0	A/A	120	120,.	Bayamon	Malathion
46	3	315931756	A	C	.	0/0	A/A	23	23,.	Bayamon	Deltamethrin
48	3	315931756	A	C	.	0/0	A/A	265	265,.	Bayamon	Malathion
49	3	315931756	A	C	.	0/0	A/A	191	191,.	Ponce	Deltamethrin
516	3	315931756	A	C	.	0/0	A/A	83	83,.	San Juan	Deltamethrin
517	3	315931756	A	C	.	0/0	A/A	240	240,.	San Juan	Deltamethrin
518	3	315931756	A	C	.	0/0	A/A	183	181,.	San Juan	Deltamethrin
519	3	315931756	A	C	.	0/0	A/A	187	187,.	San Juan	Malathion
51	3	315931756	A	C	.	0/0	A/A	63	63,.	Ponce	Deltamethrin
521	3	315931756	A	C	.	0/0	A/A	42	42,.	San Juan	Malathion
522	3	315931756	A	C	.	0/0	A/A	845	839,.	San Juan	Malathion
523	3	315931756	A	C	.	0/0	A/A	1042	1033,.	San Juan	Malathion
524	3	315931756	A	C	.	0/0	A/A	1576	1567,.	San Juan	Malathion
538	3	315931756	A	C	.	0/0	A/A	60	60,.	Dorado	Deltamethrin
539	3	315931756	A	C	.	0/0	A/A	11	11,.	Dorado	Deltamethrin
54	3	315931756	A	C	.	0/0	A/A	112	110,.	Ponce	Deltamethrin
55	3	315931756	A	C	.	0/0	A/A	292	291,.	Ponce	Deltamethrin
565	3	315931756	A	C	.	0/0	A/A	52	52,.	San Juan	Deltamethrin
566	3	315931756	A	C	.	0/0	A/A	40	40,.	San Juan	Deltamethrin
567	3	315931756	A	C	.	0/0	A/A	144	144,.	San Juan	Deltamethrin
569	3	315931756	A	C	.	0/0	A/A	12	12,.	Ponce	Malathion
56	3	315931756	A	C	.	0/0	A/A	17	17,.	Ponce	Deltamethrin
573	3	315931756	A	C	.	0/0	A/A	18	18,.	Dorado	Malathion
574	3	315931756	A	C	.	0/0	A/A	52	52,.	Dorado	Malathion
575	3	315931756	A	C	.	0/0	A/A	61	61,.	Dorado	Malathion
578	3	315931756	A	C	.	0/0	A/A	62	62,.	Dorado	Malathion
57	3	315931756	A	C	.	0/0	A/A	203	202,.	Ponce	Deltamethrin
581	3	315931756	A	C	.	0/0	A/A	58	58,.	Dorado	Malathion
583	3	315931756	A	C	.	0/0	A/A	79	79,.	Dorado	Deltamethrin
58	3	315931756	A	C	.	0/0	A/A	155	154,.	Ponce	Deltamethrin
596	3	315931756	A	C	.	0/0	A/A	71	71,.	Bayamon	Malathion
602	3	315931756	A	C	.	0/0	A/A	324	322,.	Bayamon	Malathion
603	3	315931756	A	C	.	0/0	A/A	36	36,.	Bayamon	Malathion
609	3	315931756	A	C	.	0/0	A/A	83	82,.	San Juan	Control
60	3	315931756	A	C	.	0/0	A/A	290	289,.	Guanica	NA
610	3	315931756	A	C	.	0/0	A/A	39	39,.	San Juan	Control
612	3	315931756	A	C	.	0/0	A/A	46	46,.	San Juan	Control
613	3	315931756	A	C	.	0/0	A/A	36	36,.	San Juan	Control
615	3	315931756	A	C	.	0/0	A/A	139	139,.	Ponce	Deltamethrin
616	3	315931756	A	C	.	0/0	A/A	1660	1655,.	Ponce	Deltamethrin
617	3	315931756	A	C	.	0/0	A/A	1593	1585,.	Ponce	Deltamethrin
618	3	315931756	A	C	.	0/0	A/A	2085	2075,.	Ponce	Deltamethrin
619	3	315931756	A	C	.	0/0	A/A	1917	1905,.	Ponce	Deltamethrin
61	3	315931756	A	C	.	0/0	A/A	412	412,.	Guanica	NA
620	3	315931756	A	C	.	0/0	A/A	2227	2221,.	Ponce	Deltamethrin
62	3	315931756	A	C	.	0/0	A/A	486	483,.	Guanica	NA
63	3	315931756	A	C	.	0/0	A/A	296	295,.	Guanica	NA
64	3	315931756	A	C	.	0/0	A/A	408	406,.	Guanica	NA
65	3	315931756	A	C	.	0/0	A/A	245	244,.	Guanica	NA
66	3	315931756	A	C	.	0/0	A/A	390	389,.	Guanica	NA
67	3	315931756	A	C	.	0/0	A/A	393	393,.	San Juan	Deltamethrin
68	3	315931756	A	C	.	0/0	A/A	473	473,.	San Juan	Deltamethrin
69	3	315931756	A	C	.	0/0	A/A	280	278,.	San Juan	Deltamethrin
70	3	315931756	A	C	.	0/0	A/A	143	143,.	San Juan	Deltamethrin
71	3	315931756	A	C	.	0/0	A/A	336	334,.	San Juan	Deltamethrin
74	3	315931756	A	C	.	0/0	A/A	11	11,.	San Juan	Deltamethrin
BAY_F3	3	315931756	A	C	.	0/0	A/A	265	264,.	Bayamon	NA
157	3	315931943	G	A,C,T	.	0/0	G/G	26	25,.,.,.	Dorado	Deltamethrin
158	3	315931943	G	A,C,T	.	0/0	G/G	12	12,.,.,.	Dorado	Malathion
15	3	315931943	G	A,C,T	.	0/0	G/G	275	255,.,.,.	Dorado	Malathion
17	3	315931943	G	A,C,T	.	0/1	G/A	135	118,11,.,.	Dorado	Malathion
22	3	315931943	G	A,C,T	.	0/0	G/G	228	216,.,.,.	Dorado	Deltamethrin
23	3	315931943	G	A,C,T	.	0/0	G/G	419	396,.,.,.	Dorado	Deltamethrin
24	3	315931943	G	A,C,T	.	0/0	G/G	167	157,.,.,.	San Juan	Deltamethrin
26	3	315931943	G	A,C,T	.	0/1	G/A	59	52,3,.,.	San Juan	Deltamethrin
279	3	315931943	G	A,C,T	.	0/0	G/G	38	38,.,.,.	Ponce	Control
281	3	315931943	G	A,C,T	.	0/2	G/C	50	44,.,3,.	Ponce	Control
287	3	315931943	G	A,C,T	.	0/0	G/G	248	241,.,.,.	Ponce	Deltamethrin
28	3	315931943	G	A,C,T	.	0/0	G/G	67	62,.,.,.	San Juan	Deltamethrin
29	3	315931943	G	A,C,T	.	0/1	G/A	36	32,2,.,.	San Juan	Deltamethrin
30	3	315931943	G	A,C,T	.	0/3	G/T	39	36,.,.,2	San Juan	Deltamethrin
324	3	315931943	G	A,C,T	.	0/0	G/G	58	53,.,.,.	Bayamon	Deltamethrin
328	3	315931943	G	A,C,T	.	0/0	G/G	12	12,.,.,.	Bayamon	Deltamethrin
32	3	315931943	G	A,C,T	.	0/0	G/G	86	81,.,.,.	San Juan	Deltamethrin
330	3	315931943	G	A,C,T	.	0/0	G/G	626	600,.,.,.	San Juan	Deltamethrin
337	3	315931943	G	A,C,T	.	0/0	G/G	1988	1924,.,.,.	Dorado	Malathion
339	3	315931943	G	A,C,T	.	0/0	G/G	687	670,.,.,.	Dorado	Malathion
33	3	315931943	G	A,C,T	.	0/0	G/G	118	114,.,.,.	San Juan	Deltamethrin
340	3	315931943	G	A,C,T	.	0/0	G/G	464	444,.,.,.	Dorado	Malathion
341	3	315931943	G	A,C,T	.	0/0	G/G	485	469,.,.,.	Dorado	Malathion
342	3	315931943	G	A,C,T	.	0/0	G/G	214	208,.,.,.	Dorado	Malathion
343	3	315931943	G	A,C,T	.	0/0	G/G	93	88,.,.,.	Dorado	Malathion
347	3	315931943	G	A,C,T	.	0/0	G/G	11	11,.,.,.	Dorado	Malathion
34	3	315931943	G	A,C,T	.	0/0	G/G	137	122,.,.,.	San Juan	Deltamethrin
351	3	315931943	G	A,C,T	.	0/0	G/G	111	106,.,.,.	Dorado	Malathion
353	3	315931943	G	A,C,T	.	0/3	G/T	39	35,.,.,2	Dorado	Malathion
35	3	315931943	G	A,C,T	.	0/1	G/A	129	117,8,.,.	San Juan	Deltamethrin
36	3	315931943	G	A,C,T	.	0/0	G/G	48	45,.,.,.	San Juan	Deltamethrin
37	3	315931943	G	A,C,T	.	0/0	G/G	20	18,.,.,.	Bayamon	Malathion
38	3	315931943	G	A,C,T	.	0/0	G/G	21	19,.,.,.	Bayamon	Malathion
39	3	315931943	G	A,C,T	.	0/0	G/G	20	18,.,.,.	Bayamon	Malathion
40	3	315931943	G	A,C,T	.	0/0	G/G	40	37,.,.,.	Bayamon	Malathion
41	3	315931943	G	A,C,T	.	0/0	G/G	21	21,.,.,.	Bayamon	Malathion
42	3	315931943	G	A,C,T	.	0/0	G/G	28	27,.,.,.	Bayamon	Malathion
43	3	315931943	G	A,C,T	.	0/0	G/G	18	18,.,.,.	Bayamon	Deltamethrin
447	3	315931943	G	A,C,T	.	0/0	G/G	24	23,.,.,.	Dorado	Deltamethrin
46	3	315931943	G	A,C,T	.	0/0	G/G	23	23,.,.,.	Bayamon	Deltamethrin
48	3	315931943	G	A,C,T	.	0/2	G/C	216	186,.,18,.	Bayamon	Malathion
49	3	315931943	G	A,C,T	.	0/0	G/G	181	177,.,.,.	Ponce	Deltamethrin
516	3	315931943	G	A,C,T	.	0/0	G/G	84	83,.,.,.	San Juan	Deltamethrin
517	3	315931943	G	A,C,T	.	0/0	G/G	63	62,.,.,.	San Juan	Deltamethrin
518	3	315931943	G	A,C,T	.	0/0	G/G	182	180,.,.,.	San Juan	Deltamethrin
519	3	315931943	G	A,C,T	.	0/0	G/G	182	181,.,.,.	San Juan	Malathion
51	3	315931943	G	A,C,T	.	0/1	G/A	48	43,3,.,.	Ponce	Deltamethrin
521	3	315931943	G	A,C,T	.	0/0	G/G	42	42,.,.,.	San Juan	Malathion
522	3	315931943	G	A,C,T	.	0/0	G/G	829	816,.,.,.	San Juan	Malathion
523	3	315931943	G	A,C,T	.	0/0	G/G	1026	1008,.,.,.	San Juan	Malathion
524	3	315931943	G	A,C,T	.	0/0	G/G	1560	1537,.,.,.	San Juan	Malathion
538	3	315931943	G	A,C,T	.	0/0	G/G	56	56,.,.,.	Dorado	Deltamethrin
54	3	315931943	G	A,C,T	.	0/0	G/G	97	88,.,.,.	Ponce	Deltamethrin
55	3	315931943	G	A,C,T	.	0/0	G/G	238	228,.,.,.	Ponce	Deltamethrin
565	3	315931943	G	A,C,T	.	0/0	G/G	48	47,.,.,.	San Juan	Deltamethrin
57	3	315931943	G	A,C,T	.	0/0	G/G	192	179,.,.,.	Ponce	Deltamethrin
583	3	315931943	G	A,C,T	.	0/0	G/G	31	31,.,.,.	Dorado	Deltamethrin
58	3	315931943	G	A,C,T	.	0/0	G/G	143	136,.,.,.	Ponce	Deltamethrin
596	3	315931943	G	A,C,T	.	0/0	G/G	62	60,.,.,.	Bayamon	Malathion
602	3	315931943	G	A,C,T	.	0/0	G/G	319	317,.,.,.	Bayamon	Malathion
603	3	315931943	G	A,C,T	.	0/0	G/G	35	35,.,.,.	Bayamon	Malathion
609	3	315931943	G	A,C,T	.	0/0	G/G	84	82,.,.,.	San Juan	Control
60	3	315931943	G	A,C,T	.	0/0	G/G	209	194,.,.,.	Guanica	NA
610	3	315931943	G	A,C,T	.	0/0	G/G	39	39,.,.,.	San Juan	Control
612	3	315931943	G	A,C,T	.	0/0	G/G	46	43,.,.,.	San Juan	Control
615	3	315931943	G	A,C,T	.	0/0	G/G	139	135,.,.,.	Ponce	Deltamethrin
616	3	315931943	G	A,C,T	.	0/0	G/G	1641	1610,.,.,.	Ponce	Deltamethrin
617	3	315931943	G	A,C,T	.	0/0	G/G	1576	1559,.,.,.	Ponce	Deltamethrin
618	3	315931943	G	A,C,T	.	0/0	G/G	2071	2039,.,.,.	Ponce	Deltamethrin
619	3	315931943	G	A,C,T	.	0/0	G/G	1891	1857,.,.,.	Ponce	Deltamethrin
61	3	315931943	G	A,C,T	.	0/0	G/G	345	336,.,.,.	Guanica	NA
620	3	315931943	G	A,C,T	.	0/0	G/G	2204	2160,.,.,.	Ponce	Deltamethrin
62	3	315931943	G	A,C,T	.	0/0	G/G	468	436,.,.,.	Guanica	NA
63	3	315931943	G	A,C,T	.	0/0	G/G	251	233,.,.,.	Guanica	NA
64	3	315931943	G	A,C,T	.	0/0	G/G	369	348,.,.,.	Guanica	NA
65	3	315931943	G	A,C,T	.	0/0	G/G	166	155,.,.,.	Guanica	NA
66	3	315931943	G	A,C,T	.	0/0	G/G	342	314,.,.,.	Guanica	NA
67	3	315931943	G	A,C,T	.	0/0	G/G	254	238,.,.,.	San Juan	Deltamethrin
68	3	315931943	G	A,C,T	.	0/0	G/G	373	356,.,.,.	San Juan	Deltamethrin
69	3	315931943	G	A,C,T	.	0/0	G/G	247	230,.,.,.	San Juan	Deltamethrin
70	3	315931943	G	A,C,T	.	0/1	G/A	59	54,3,.,.	San Juan	Deltamethrin
71	3	315931943	G	A,C,T	.	0/0	G/G	255	236,.,.,.	San Juan	Deltamethrin
BAY_F3	3	315931943	G	A,C,T	.	0/0	G/G	260	255,.,.,.	Bayamon	NA
157	3	315932072	G	A,T	.	0/0	G/G	26	26,.,.	Dorado	Deltamethrin
158	3	315932072	G	A,T	.	0/0	G/G	12	12,.,.	Dorado	Malathion
15	3	315932072	G	A,T	.	0/0	G/G	282	282,.,.	Dorado	Malathion
17	3	315932072	G	A,T	.	0/0	G/G	139	139,.,.	Dorado	Malathion
18	3	315932072	G	A,T	.	0/0	G/G	17	17,.,.	Dorado	Malathion
19	3	315932072	G	A,T	.	0/0	G/G	13	13,.,.	Dorado	Malathion
22	3	315932072	G	A,T	.	0/0	G/G	241	241,.,.	Dorado	Deltamethrin
23	3	315932072	G	A,T	.	0/0	G/G	434	434,.,.	Dorado	Deltamethrin
24	3	315932072	G	A,T	.	0/0	G/G	172	172,.,.	San Juan	Deltamethrin
26	3	315932072	G	A,T	.	0/0	G/G	62	62,.,.	San Juan	Deltamethrin
279	3	315932072	G	A,T	.	0/0	G/G	39	39,.,.	Ponce	Control
281	3	315932072	G	A,T	.	0/0	G/G	51	50,.,.	Ponce	Control
287	3	315932072	G	A,T	.	0/0	G/G	258	256,.,.	Ponce	Deltamethrin
28	3	315932072	G	A,T	.	0/0	G/G	67	67,.,.	San Juan	Deltamethrin
29	3	315932072	G	A,T	.	0/0	G/G	40	40,.,.	San Juan	Deltamethrin
30	3	315932072	G	A,T	.	0/0	G/G	41	41,.,.	San Juan	Deltamethrin
31	3	315932072	G	A,T	.	0/0	G/G	21	21,.,.	San Juan	Deltamethrin
324	3	315932072	G	A,T	.	0/0	G/G	63	63,.,.	Bayamon	Deltamethrin
328	3	315932072	G	A,T	.	0/0	G/G	13	13,.,.	Bayamon	Deltamethrin
32	3	315932072	G	A,T	.	0/0	G/G	88	87,.,.	San Juan	Deltamethrin
330	3	315932072	G	A,T	.	0/0	G/G	651	651,.,.	San Juan	Deltamethrin
337	3	315932072	G	A,T	.	0/0	G/G	2069	2065,.,.	Dorado	Malathion
339	3	315932072	G	A,T	.	0/0	G/G	708	708,.,.	Dorado	Malathion
33	3	315932072	G	A,T	.	0/0	G/G	121	121,.,.	San Juan	Deltamethrin
340	3	315932072	G	A,T	.	0/0	G/G	485	484,.,.	Dorado	Malathion
341	3	315932072	G	A,T	.	0/0	G/G	497	495,.,.	Dorado	Malathion
342	3	315932072	G	A,T	.	0/0	G/G	218	217,.,.	Dorado	Malathion
343	3	315932072	G	A,T	.	0/0	G/G	96	96,.,.	Dorado	Malathion
347	3	315932072	G	A,T	.	0/0	G/G	13	13,.,.	Dorado	Malathion
34	3	315932072	G	A,T	.	0/0	G/G	138	138,.,.	San Juan	Deltamethrin
350	3	315932072	G	A,T	.	0/0	G/G	13	13,.,.	Dorado	Malathion
351	3	315932072	G	A,T	.	0/0	G/G	113	113,.,.	Dorado	Malathion
353	3	315932072	G	A,T	.	0/0	G/G	40	40,.,.	Dorado	Malathion
35	3	315932072	G	A,T	.	0/0	G/G	131	131,.,.	San Juan	Deltamethrin
36	3	315932072	G	A,T	.	0/0	G/G	49	49,.,.	San Juan	Deltamethrin
37	3	315932072	G	A,T	.	0/0	G/G	20	20,.,.	Bayamon	Malathion
38	3	315932072	G	A,T	.	0/0	G/G	22	22,.,.	Bayamon	Malathion
39	3	315932072	G	A,T	.	0/0	G/G	20	20,.,.	Bayamon	Malathion
40	3	315932072	G	A,T	.	0/0	G/G	43	43,.,.	Bayamon	Malathion
41	3	315932072	G	A,T	.	0/0	G/G	21	21,.,.	Bayamon	Malathion
42	3	315932072	G	A,T	.	0/0	G/G	29	29,.,.	Bayamon	Malathion
43	3	315932072	G	A,T	.	0/0	G/G	19	19,.,.	Bayamon	Deltamethrin
447	3	315932072	G	A,T	.	0/0	G/G	24	24,.,.	Dorado	Deltamethrin
44	3	315932072	G	A,T	.	0/0	G/G	11	11,.,.	Bayamon	Deltamethrin
46	3	315932072	G	A,T	.	0/0	G/G	23	23,.,.	Bayamon	Deltamethrin
48	3	315932072	G	A,T	.	0/0	G/G	222	222,.,.	Bayamon	Malathion
49	3	315932072	G	A,T	.	0/0	G/G	184	184,.,.	Ponce	Deltamethrin
516	3	315932072	G	A,T	.	0/0	G/G	83	83,.,.	San Juan	Deltamethrin
517	3	315932072	G	A,T	.	0/0	G/G	64	64,.,.	San Juan	Deltamethrin
518	3	315932072	G	A,T	.	0/0	G/G	182	182,.,.	San Juan	Deltamethrin
519	3	315932072	G	A,T	.	0/0	G/G	186	186,.,.	San Juan	Malathion
51	3	315932072	G	A,T	.	0/0	G/G	49	49,.,.	Ponce	Deltamethrin
521	3	315932072	G	A,T	.	0/0	G/G	42	42,.,.	San Juan	Malathion
522	3	315932072	G	A,T	.	0/0	G/G	844	842,.,.	San Juan	Malathion
523	3	315932072	G	A,T	.	0/0	G/G	1047	1046,.,.	San Juan	Malathion
524	3	315932072	G	A,T	.	0/0	G/G	1579	1575,.,.	San Juan	Malathion
538	3	315932072	G	A,T	.	0/0	G/G	56	56,.,.	Dorado	Deltamethrin
54	3	315932072	G	A,T	.	0/0	G/G	105	105,.,.	Ponce	Deltamethrin
55	3	315932072	G	A,T	.	0/0	G/G	254	254,.,.	Ponce	Deltamethrin
565	3	315932072	G	A,T	.	0/0	G/G	49	49,.,.	San Juan	Deltamethrin
56	3	315932072	G	A,T	.	0/0	G/G	11	11,.,.	Ponce	Deltamethrin
57	3	315932072	G	A,T	.	0/0	G/G	198	198,.,.	Ponce	Deltamethrin
583	3	315932072	G	A,T	.	0/1	G/A	31	29,2,.	Dorado	Deltamethrin
58	3	315932072	G	A,T	.	0/0	G/G	146	145,.,.	Ponce	Deltamethrin
596	3	315932072	G	A,T	.	0/0	G/G	62	62,.,.	Bayamon	Malathion
602	3	315932072	G	A,T	.	0/0	G/G	324	324,.,.	Bayamon	Malathion
603	3	315932072	G	A,T	.	0/0	G/G	36	36,.,.	Bayamon	Malathion
609	3	315932072	G	A,T	.	0/0	G/G	86	86,.,.	San Juan	Control
60	3	315932072	G	A,T	.	0/0	G/G	215	215,.,.	Guanica	NA
610	3	315932072	G	A,T	.	0/0	G/G	39	39,.,.	San Juan	Control
612	3	315932072	G	A,T	.	0/0	G/G	46	46,.,.	San Juan	Control
615	3	315932072	G	A,T	.	0/0	G/G	139	139,.,.	Ponce	Deltamethrin
616	3	315932072	G	A,T	.	0/0	G/G	1657	1657,.,.	Ponce	Deltamethrin
617	3	315932072	G	A,T	.	0/0	G/G	1589	1587,.,.	Ponce	Deltamethrin
618	3	315932072	G	A,T	.	0/0	G/G	2084	2079,.,.	Ponce	Deltamethrin
619	3	315932072	G	A,T	.	0/0	G/G	1915	1913,.,.	Ponce	Deltamethrin
61	3	315932072	G	A,T	.	0/0	G/G	350	350,.,.	Guanica	NA
620	3	315932072	G	A,T	.	0/0	G/G	2232	2227,.,.	Ponce	Deltamethrin
62	3	315932072	G	A,T	.	0/0	G/G	482	482,.,.	Guanica	NA
63	3	315932072	G	A,T	.	0/0	G/G	255	255,.,.	Guanica	NA
64	3	315932072	G	A,T	.	0/0	G/G	387	386,.,.	Guanica	NA
65	3	315932072	G	A,T	.	0/0	G/G	171	170,.,.	Guanica	NA
66	3	315932072	G	A,T	.	0/0	G/G	352	350,.,.	Guanica	NA
67	3	315932072	G	A,T	.	0/0	G/G	264	263,.,.	San Juan	Deltamethrin
68	3	315932072	G	A,T	.	0/0	G/G	385	384,.,.	San Juan	Deltamethrin
69	3	315932072	G	A,T	.	0/0	G/G	256	256,.,.	San Juan	Deltamethrin
70	3	315932072	G	A,T	.	0/0	G/G	59	59,.,.	San Juan	Deltamethrin
71	3	315932072	G	A,T	.	0/0	G/G	261	260,.,.	San Juan	Deltamethrin
74	3	315932072	G	A,T	.	0/0	G/G	11	11,.,.	San Juan	Deltamethrin
BAY_F3	3	315932072	G	A,T	.	0/0	G/G	262	261,.,.	Bayamon	NA
157	3	315932144	C	T	.	0/0	C/C	26	26,.	Dorado	Deltamethrin
158	3	315932144	C	T	.	0/0	C/C	12	12,.	Dorado	Malathion
15	3	315932144	C	T	.	0/0	C/C	282	282,.	Dorado	Malathion
17	3	315932144	C	T	.	0/0	C/C	139	139,.	Dorado	Malathion
18	3	315932144	C	T	.	0/0	C/C	17	17,.	Dorado	Malathion
19	3	315932144	C	T	.	0/0	C/C	13	13,.	Dorado	Malathion
22	3	315932144	C	T	.	0/0	C/C	241	241,.	Dorado	Deltamethrin
23	3	315932144	C	T	.	0/0	C/C	434	433,.	Dorado	Deltamethrin
24	3	315932144	C	T	.	0/0	C/C	172	172,.	San Juan	Deltamethrin
26	3	315932144	C	T	.	0/0	C/C	62	62,.	San Juan	Deltamethrin
279	3	315932144	C	T	.	0/0	C/C	39	39,.	Ponce	Control
281	3	315932144	C	T	.	0/0	C/C	51	51,.	Ponce	Control
287	3	315932144	C	T	.	0/0	C/C	258	257,.	Ponce	Deltamethrin
28	3	315932144	C	T	.	0/0	C/C	67	67,.	San Juan	Deltamethrin
29	3	315932144	C	T	.	0/0	C/C	40	40,.	San Juan	Deltamethrin
30	3	315932144	C	T	.	0/0	C/C	41	41,.	San Juan	Deltamethrin
31	3	315932144	C	T	.	0/0	C/C	21	21,.	San Juan	Deltamethrin
324	3	315932144	C	T	.	0/0	C/C	63	63,.	Bayamon	Deltamethrin
328	3	315932144	C	T	.	0/0	C/C	13	13,.	Bayamon	Deltamethrin
32	3	315932144	C	T	.	0/0	C/C	89	89,.	San Juan	Deltamethrin
330	3	315932144	C	T	.	0/0	C/C	652	649,.	San Juan	Deltamethrin
337	3	315932144	C	T	.	0/0	C/C	2071	2067,.	Dorado	Malathion
339	3	315932144	C	T	.	0/0	C/C	709	709,.	Dorado	Malathion
33	3	315932144	C	T	.	0/0	C/C	121	121,.	San Juan	Deltamethrin
340	3	315932144	C	T	.	0/0	C/C	486	484,.	Dorado	Malathion
341	3	315932144	C	T	.	0/0	C/C	497	493,.	Dorado	Malathion
342	3	315932144	C	T	.	0/0	C/C	218	218,.	Dorado	Malathion
343	3	315932144	C	T	.	0/0	C/C	96	95,.	Dorado	Malathion
347	3	315932144	C	T	.	0/0	C/C	13	13,.	Dorado	Malathion
34	3	315932144	C	T	.	0/0	C/C	138	138,.	San Juan	Deltamethrin
350	3	315932144	C	T	.	0/0	C/C	13	13,.	Dorado	Malathion
351	3	315932144	C	T	.	0/0	C/C	113	112,.	Dorado	Malathion
353	3	315932144	C	T	.	0/0	C/C	40	40,.	Dorado	Malathion
35	3	315932144	C	T	.	0/0	C/C	131	131,.	San Juan	Deltamethrin
36	3	315932144	C	T	.	0/0	C/C	49	49,.	San Juan	Deltamethrin
37	3	315932144	C	T	.	0/0	C/C	20	20,.	Bayamon	Malathion
38	3	315932144	C	T	.	0/0	C/C	22	22,.	Bayamon	Malathion
39	3	315932144	C	T	.	0/0	C/C	20	19,.	Bayamon	Malathion
40	3	315932144	C	T	.	0/1	C/T	43	16,27	Bayamon	Malathion
41	3	315932144	C	T	.	0/0	C/C	21	21,.	Bayamon	Malathion
42	3	315932144	C	T	.	0/0	C/C	29	29,.	Bayamon	Malathion
43	3	315932144	C	T	.	0/0	C/C	19	19,.	Bayamon	Deltamethrin
447	3	315932144	C	T	.	0/0	C/C	24	24,.	Dorado	Deltamethrin
44	3	315932144	C	T	.	0/0	C/C	11	11,.	Bayamon	Deltamethrin
46	3	315932144	C	T	.	0/0	C/C	23	22,.	Bayamon	Deltamethrin
48	3	315932144	C	T	.	0/0	C/C	222	222,.	Bayamon	Malathion
49	3	315932144	C	T	.	0/0	C/C	184	184,.	Ponce	Deltamethrin
516	3	315932144	C	T	.	0/0	C/C	83	83,.	San Juan	Deltamethrin
517	3	315932144	C	T	.	0/0	C/C	64	64,.	San Juan	Deltamethrin
518	3	315932144	C	T	.	0/0	C/C	182	182,.	San Juan	Deltamethrin
519	3	315932144	C	T	.	0/0	C/C	186	185,.	San Juan	Malathion
51	3	315932144	C	T	.	0/0	C/C	49	49,.	Ponce	Deltamethrin
521	3	315932144	C	T	.	0/0	C/C	42	42,.	San Juan	Malathion
522	3	315932144	C	T	.	0/0	C/C	844	842,.	San Juan	Malathion
523	3	315932144	C	T	.	0/0	C/C	1047	1043,.	San Juan	Malathion
524	3	315932144	C	T	.	0/0	C/C	1580	1576,.	San Juan	Malathion
538	3	315932144	C	T	.	0/0	C/C	56	56,.	Dorado	Deltamethrin
54	3	315932144	C	T	.	0/0	C/C	105	104,.	Ponce	Deltamethrin
55	3	315932144	C	T	.	0/0	C/C	255	255,.	Ponce	Deltamethrin
565	3	315932144	C	T	.	0/0	C/C	49	49,.	San Juan	Deltamethrin
56	3	315932144	C	T	.	0/0	C/C	11	11,.	Ponce	Deltamethrin
57	3	315932144	C	T	.	0/0	C/C	200	200,.	Ponce	Deltamethrin
583	3	315932144	C	T	.	0/0	C/C	31	31,.	Dorado	Deltamethrin
58	3	315932144	C	T	.	0/0	C/C	146	146,.	Ponce	Deltamethrin
596	3	315932144	C	T	.	0/0	C/C	62	62,.	Bayamon	Malathion
602	3	315932144	C	T	.	0/0	C/C	324	320,.	Bayamon	Malathion
603	3	315932144	C	T	.	0/0	C/C	36	36,.	Bayamon	Malathion
609	3	315932144	C	T	.	0/0	C/C	86	86,.	San Juan	Control
60	3	315932144	C	T	.	0/0	C/C	215	215,.	Guanica	NA
610	3	315932144	C	T	.	0/0	C/C	39	39,.	San Juan	Control
612	3	315932144	C	T	.	0/0	C/C	46	46,.	San Juan	Control
615	3	315932144	C	T	.	0/0	C/C	139	139,.	Ponce	Deltamethrin
616	3	315932144	C	T	.	0/0	C/C	1657	1655,.	Ponce	Deltamethrin
617	3	315932144	C	T	.	0/0	C/C	1589	1584,.	Ponce	Deltamethrin
618	3	315932144	C	T	.	0/0	C/C	2087	2086,.	Ponce	Deltamethrin
619	3	315932144	C	T	.	0/0	C/C	1917	1911,.	Ponce	Deltamethrin
61	3	315932144	C	T	.	0/0	C/C	350	350,.	Guanica	NA
620	3	315932144	C	T	.	0/0	C/C	2233	2227,.	Ponce	Deltamethrin
62	3	315932144	C	T	.	0/0	C/C	482	480,.	Guanica	NA
63	3	315932144	C	T	.	0/0	C/C	255	255,.	Guanica	NA
64	3	315932144	C	T	.	0/0	C/C	387	385,.	Guanica	NA
65	3	315932144	C	T	.	0/0	C/C	172	171,.	Guanica	NA
66	3	315932144	C	T	.	0/0	C/C	351	351,.	Guanica	NA
67	3	315932144	C	T	.	0/0	C/C	264	264,.	San Juan	Deltamethrin
68	3	315932144	C	T	.	0/0	C/C	385	384,.	San Juan	Deltamethrin
69	3	315932144	C	T	.	0/0	C/C	256	256,.	San Juan	Deltamethrin
70	3	315932144	C	T	.	0/0	C/C	59	57,.	San Juan	Deltamethrin
71	3	315932144	C	T	.	0/0	C/C	264	263,.	San Juan	Deltamethrin
74	3	315932144	C	T	.	0/0	C/C	11	11,.	San Juan	Deltamethrin
BAY_F3	3	315932144	C	T	.	0/0	C/C	262	262,.	Bayamon	NA
157	3	315932184	G	A	.	0/0	G/G	26	26,.	Dorado	Deltamethrin
158	3	315932184	G	A	.	0/0	G/G	12	12,.	Dorado	Malathion
15	3	315932184	G	A	.	0/0	G/G	282	281,.	Dorado	Malathion
17	3	315932184	G	A	.	0/0	G/G	139	139,.	Dorado	Malathion
18	3	315932184	G	A	.	0/0	G/G	17	17,.	Dorado	Malathion
19	3	315932184	G	A	.	0/0	G/G	13	13,.	Dorado	Malathion
22	3	315932184	G	A	.	0/0	G/G	241	241,.	Dorado	Deltamethrin
23	3	315932184	G	A	.	0/0	G/G	437	437,.	Dorado	Deltamethrin
24	3	315932184	G	A	.	0/0	G/G	172	172,.	San Juan	Deltamethrin
26	3	315932184	G	A	.	0/0	G/G	62	62,.	San Juan	Deltamethrin
279	3	315932184	G	A	.	0/0	G/G	41	41,.	Ponce	Control
281	3	315932184	G	A	.	0/0	G/G	51	50,.	Ponce	Control
287	3	315932184	G	A	.	0/0	G/G	258	257,.	Ponce	Deltamethrin
28	3	315932184	G	A	.	0/0	G/G	67	67,.	San Juan	Deltamethrin
29	3	315932184	G	A	.	0/0	G/G	40	40,.	San Juan	Deltamethrin
30	3	315932184	G	A	.	0/0	G/G	41	41,.	San Juan	Deltamethrin
31	3	315932184	G	A	.	0/0	G/G	21	21,.	San Juan	Deltamethrin
324	3	315932184	G	A	.	0/0	G/G	63	63,.	Bayamon	Deltamethrin
328	3	315932184	G	A	.	0/0	G/G	13	13,.	Bayamon	Deltamethrin
32	3	315932184	G	A	.	0/0	G/G	89	89,.	San Juan	Deltamethrin
330	3	315932184	G	A	.	0/0	G/G	652	651,.	San Juan	Deltamethrin
337	3	315932184	G	A	.	0/0	G/G	2074	2070,.	Dorado	Malathion
339	3	315932184	G	A	.	0/0	G/G	710	707,.	Dorado	Malathion
33	3	315932184	G	A	.	0/0	G/G	121	121,.	San Juan	Deltamethrin
340	3	315932184	G	A	.	0/0	G/G	486	486,.	Dorado	Malathion
341	3	315932184	G	A	.	0/0	G/G	497	497,.	Dorado	Malathion
342	3	315932184	G	A	.	0/0	G/G	218	216,.	Dorado	Malathion
343	3	315932184	G	A	.	0/0	G/G	96	95,.	Dorado	Malathion
347	3	315932184	G	A	.	0/0	G/G	13	13,.	Dorado	Malathion
34	3	315932184	G	A	.	0/0	G/G	138	138,.	San Juan	Deltamethrin
350	3	315932184	G	A	.	0/0	G/G	13	13,.	Dorado	Malathion
351	3	315932184	G	A	.	0/0	G/G	113	113,.	Dorado	Malathion
353	3	315932184	G	A	.	0/0	G/G	40	39,.	Dorado	Malathion
35	3	315932184	G	A	.	0/0	G/G	131	131,.	San Juan	Deltamethrin
36	3	315932184	G	A	.	0/0	G/G	49	49,.	San Juan	Deltamethrin
37	3	315932184	G	A	.	0/0	G/G	20	20,.	Bayamon	Malathion
38	3	315932184	G	A	.	0/0	G/G	22	22,.	Bayamon	Malathion
39	3	315932184	G	A	.	0/0	G/G	20	20,.	Bayamon	Malathion
40	3	315932184	G	A	.	0/0	G/G	43	43,.	Bayamon	Malathion
41	3	315932184	G	A	.	0/0	G/G	21	21,.	Bayamon	Malathion
42	3	315932184	G	A	.	0/0	G/G	29	29,.	Bayamon	Malathion
43	3	315932184	G	A	.	0/0	G/G	19	19,.	Bayamon	Deltamethrin
447	3	315932184	G	A	.	0/0	G/G	24	24,.	Dorado	Deltamethrin
44	3	315932184	G	A	.	0/0	G/G	11	11,.	Bayamon	Deltamethrin
46	3	315932184	G	A	.	0/0	G/G	23	23,.	Bayamon	Deltamethrin
48	3	315932184	G	A	.	0/0	G/G	222	222,.	Bayamon	Malathion
49	3	315932184	G	A	.	0/0	G/G	184	184,.	Ponce	Deltamethrin
516	3	315932184	G	A	.	0/0	G/G	83	83,.	San Juan	Deltamethrin
517	3	315932184	G	A	.	0/0	G/G	64	64,.	San Juan	Deltamethrin
518	3	315932184	G	A	.	0/1	G/A	182	151,31	San Juan	Deltamethrin
519	3	315932184	G	A	.	0/0	G/G	186	186,.	San Juan	Malathion
51	3	315932184	G	A	.	0/0	G/G	49	49,.	Ponce	Deltamethrin
521	3	315932184	G	A	.	0/0	G/G	42	42,.	San Juan	Malathion
522	3	315932184	G	A	.	0/0	G/G	844	843,.	San Juan	Malathion
523	3	315932184	G	A	.	0/0	G/G	1047	1047,.	San Juan	Malathion
524	3	315932184	G	A	.	0/0	G/G	1580	1580,.	San Juan	Malathion
538	3	315932184	G	A	.	0/0	G/G	56	56,.	Dorado	Deltamethrin
54	3	315932184	G	A	.	0/0	G/G	105	105,.	Ponce	Deltamethrin
55	3	315932184	G	A	.	0/0	G/G	255	254,.	Ponce	Deltamethrin
565	3	315932184	G	A	.	0/0	G/G	49	49,.	San Juan	Deltamethrin
56	3	315932184	G	A	.	0/0	G/G	11	11,.	Ponce	Deltamethrin
57	3	315932184	G	A	.	0/0	G/G	200	199,.	Ponce	Deltamethrin
583	3	315932184	G	A	.	0/1	G/A	31	29,2	Dorado	Deltamethrin
58	3	315932184	G	A	.	0/0	G/G	146	146,.	Ponce	Deltamethrin
596	3	315932184	G	A	.	0/0	G/G	62	62,.	Bayamon	Malathion
602	3	315932184	G	A	.	0/0	G/G	324	324,.	Bayamon	Malathion
603	3	315932184	G	A	.	0/0	G/G	36	36,.	Bayamon	Malathion
609	3	315932184	G	A	.	0/0	G/G	86	86,.	San Juan	Control
60	3	315932184	G	A	.	0/0	G/G	215	215,.	Guanica	NA
610	3	315932184	G	A	.	0/0	G/G	39	39,.	San Juan	Control
612	3	315932184	G	A	.	0/0	G/G	46	46,.	San Juan	Control
615	3	315932184	G	A	.	0/0	G/G	139	139,.	Ponce	Deltamethrin
616	3	315932184	G	A	.	0/0	G/G	1657	1655,.	Ponce	Deltamethrin
617	3	315932184	G	A	.	0/0	G/G	1589	1586,.	Ponce	Deltamethrin
618	3	315932184	G	A	.	0/0	G/G	2087	2084,.	Ponce	Deltamethrin
619	3	315932184	G	A	.	0/0	G/G	1917	1916,.	Ponce	Deltamethrin
61	3	315932184	G	A	.	0/0	G/G	352	351,.	Guanica	NA
620	3	315932184	G	A	.	0/0	G/G	2234	2234,.	Ponce	Deltamethrin
62	3	315932184	G	A	.	0/0	G/G	482	482,.	Guanica	NA
63	3	315932184	G	A	.	0/0	G/G	257	257,.	Guanica	NA
64	3	315932184	G	A	.	0/0	G/G	387	387,.	Guanica	NA
65	3	315932184	G	A	.	0/0	G/G	172	171,.	Guanica	NA
66	3	315932184	G	A	.	0/0	G/G	351	351,.	Guanica	NA
67	3	315932184	G	A	.	0/0	G/G	266	266,.	San Juan	Deltamethrin
68	3	315932184	G	A	.	0/0	G/G	385	385,.	San Juan	Deltamethrin
69	3	315932184	G	A	.	0/0	G/G	256	256,.	San Juan	Deltamethrin
70	3	315932184	G	A	.	0/0	G/G	59	59,.	San Juan	Deltamethrin
71	3	315932184	G	A	.	0/0	G/G	264	264,.	San Juan	Deltamethrin
74	3	315932184	G	A	.	0/0	G/G	11	11,.	San Juan	Deltamethrin
BAY_F3	3	315932184	G	A	.	0/0	G/G	262	261,.	Bayamon	NA
157	3	315932210	C	A	.	0/0	C/C	26	26,.	Dorado	Deltamethrin
158	3	315932210	C	A	.	0/0	C/C	12	12,.	Dorado	Malathion
15	3	315932210	C	A	.	0/0	C/C	282	282,.	Dorado	Malathion
17	3	315932210	C	A	.	0/0	C/C	139	139,.	Dorado	Malathion
18	3	315932210	C	A	.	0/0	C/C	17	17,.	Dorado	Malathion
19	3	315932210	C	A	.	0/0	C/C	13	13,.	Dorado	Malathion
22	3	315932210	C	A	.	0/0	C/C	241	241,.	Dorado	Deltamethrin
23	3	315932210	C	A	.	0/0	C/C	437	437,.	Dorado	Deltamethrin
24	3	315932210	C	A	.	0/0	C/C	172	171,.	San Juan	Deltamethrin
26	3	315932210	C	A	.	0/0	C/C	62	62,.	San Juan	Deltamethrin
279	3	315932210	C	A	.	0/0	C/C	41	41,.	Ponce	Control
281	3	315932210	C	A	.	0/0	C/C	51	51,.	Ponce	Control
287	3	315932210	C	A	.	0/0	C/C	258	256,.	Ponce	Deltamethrin
28	3	315932210	C	A	.	0/0	C/C	67	67,.	San Juan	Deltamethrin
29	3	315932210	C	A	.	0/0	C/C	40	40,.	San Juan	Deltamethrin
30	3	315932210	C	A	.	0/0	C/C	41	41,.	San Juan	Deltamethrin
31	3	315932210	C	A	.	0/0	C/C	21	21,.	San Juan	Deltamethrin
324	3	315932210	C	A	.	0/0	C/C	63	63,.	Bayamon	Deltamethrin
328	3	315932210	C	A	.	0/0	C/C	13	13,.	Bayamon	Deltamethrin
32	3	315932210	C	A	.	0/0	C/C	89	89,.	San Juan	Deltamethrin
330	3	315932210	C	A	.	0/0	C/C	652	652,.	San Juan	Deltamethrin
337	3	315932210	C	A	.	0/0	C/C	2073	2073,.	Dorado	Malathion
339	3	315932210	C	A	.	0/0	C/C	709	709,.	Dorado	Malathion
33	3	315932210	C	A	.	0/0	C/C	122	122,.	San Juan	Deltamethrin
340	3	315932210	C	A	.	0/0	C/C	485	485,.	Dorado	Malathion
341	3	315932210	C	A	.	0/0	C/C	497	497,.	Dorado	Malathion
342	3	315932210	C	A	.	0/0	C/C	218	218,.	Dorado	Malathion
343	3	315932210	C	A	.	0/0	C/C	96	96,.	Dorado	Malathion
347	3	315932210	C	A	.	0/0	C/C	13	13,.	Dorado	Malathion
34	3	315932210	C	A	.	0/0	C/C	138	138,.	San Juan	Deltamethrin
350	3	315932210	C	A	.	0/0	C/C	13	13,.	Dorado	Malathion
351	3	315932210	C	A	.	0/0	C/C	113	113,.	Dorado	Malathion
353	3	315932210	C	A	.	0/0	C/C	40	40,.	Dorado	Malathion
35	3	315932210	C	A	.	0/0	C/C	131	131,.	San Juan	Deltamethrin
36	3	315932210	C	A	.	0/0	C/C	49	49,.	San Juan	Deltamethrin
37	3	315932210	C	A	.	0/0	C/C	20	20,.	Bayamon	Malathion
38	3	315932210	C	A	.	0/0	C/C	22	22,.	Bayamon	Malathion
39	3	315932210	C	A	.	0/0	C/C	20	20,.	Bayamon	Malathion
40	3	315932210	C	A	.	0/0	C/C	43	43,.	Bayamon	Malathion
41	3	315932210	C	A	.	0/0	C/C	21	21,.	Bayamon	Malathion
42	3	315932210	C	A	.	0/0	C/C	29	29,.	Bayamon	Malathion
43	3	315932210	C	A	.	0/0	C/C	19	19,.	Bayamon	Deltamethrin
447	3	315932210	C	A	.	0/0	C/C	24	24,.	Dorado	Deltamethrin
44	3	315932210	C	A	.	0/0	C/C	11	11,.	Bayamon	Deltamethrin
46	3	315932210	C	A	.	0/0	C/C	23	23,.	Bayamon	Deltamethrin
48	3	315932210	C	A	.	0/0	C/C	222	222,.	Bayamon	Malathion
49	3	315932210	C	A	.	0/0	C/C	184	184,.	Ponce	Deltamethrin
516	3	315932210	C	A	.	0/0	C/C	83	83,.	San Juan	Deltamethrin
517	3	315932210	C	A	.	0/0	C/C	64	64,.	San Juan	Deltamethrin
518	3	315932210	C	A	.	0/0	C/C	182	182,.	San Juan	Deltamethrin
519	3	315932210	C	A	.	0/0	C/C	186	186,.	San Juan	Malathion
51	3	315932210	C	A	.	0/0	C/C	49	49,.	Ponce	Deltamethrin
521	3	315932210	C	A	.	0/0	C/C	42	42,.	San Juan	Malathion
522	3	315932210	C	A	.	0/0	C/C	844	844,.	San Juan	Malathion
523	3	315932210	C	A	.	0/0	C/C	1047	1047,.	San Juan	Malathion
524	3	315932210	C	A	.	0/0	C/C	1582	1582,.	San Juan	Malathion
538	3	315932210	C	A	.	0/0	C/C	56	56,.	Dorado	Deltamethrin
54	3	315932210	C	A	.	0/0	C/C	105	105,.	Ponce	Deltamethrin
55	3	315932210	C	A	.	0/0	C/C	255	255,.	Ponce	Deltamethrin
565	3	315932210	C	A	.	0/0	C/C	49	49,.	San Juan	Deltamethrin
56	3	315932210	C	A	.	0/0	C/C	11	11,.	Ponce	Deltamethrin
57	3	315932210	C	A	.	0/0	C/C	200	200,.	Ponce	Deltamethrin
583	3	315932210	C	A	.	0/0	C/C	31	31,.	Dorado	Deltamethrin
58	3	315932210	C	A	.	0/0	C/C	146	146,.	Ponce	Deltamethrin
596	3	315932210	C	A	.	0/0	C/C	62	62,.	Bayamon	Malathion
602	3	315932210	C	A	.	0/0	C/C	324	324,.	Bayamon	Malathion
603	3	315932210	C	A	.	0/0	C/C	36	36,.	Bayamon	Malathion
609	3	315932210	C	A	.	0/0	C/C	86	85,.	San Juan	Control
60	3	315932210	C	A	.	0/0	C/C	215	214,.	Guanica	NA
610	3	315932210	C	A	.	0/0	C/C	39	39,.	San Juan	Control
612	3	315932210	C	A	.	0/0	C/C	46	46,.	San Juan	Control
615	3	315932210	C	A	.	0/0	C/C	139	139,.	Ponce	Deltamethrin
616	3	315932210	C	A	.	0/0	C/C	1656	1655,.	Ponce	Deltamethrin
617	3	315932210	C	A	.	0/0	C/C	1591	1590,.	Ponce	Deltamethrin
618	3	315932210	C	A	.	0/0	C/C	2088	2087,.	Ponce	Deltamethrin
619	3	315932210	C	A	.	0/0	C/C	1917	1917,.	Ponce	Deltamethrin
61	3	315932210	C	A	.	0/0	C/C	352	352,.	Guanica	NA
620	3	315932210	C	A	.	0/0	C/C	2234	2231,.	Ponce	Deltamethrin
62	3	315932210	C	A	.	0/0	C/C	482	482,.	Guanica	NA
63	3	315932210	C	A	.	0/0	C/C	257	257,.	Guanica	NA
64	3	315932210	C	A	.	0/0	C/C	386	386,.	Guanica	NA
65	3	315932210	C	A	.	0/1	C/A	172	93,79	Guanica	NA
66	3	315932210	C	A	.	0/1	C/A	350	177,173	Guanica	NA
67	3	315932210	C	A	.	0/0	C/C	266	266,.	San Juan	Deltamethrin
68	3	315932210	C	A	.	0/0	C/C	385	384,.	San Juan	Deltamethrin
69	3	315932210	C	A	.	0/0	C/C	256	256,.	San Juan	Deltamethrin
70	3	315932210	C	A	.	0/0	C/C	59	59,.	San Juan	Deltamethrin
71	3	315932210	C	A	.	0/0	C/C	266	266,.	San Juan	Deltamethrin
74	3	315932210	C	A	.	0/0	C/C	11	11,.	San Juan	Deltamethrin
BAY_F3	3	315932210	C	A	.	0/0	C/C	262	262,.	Bayamon	NA
157	3	315932226	G	C,A	.	0/1	G/C	26	10,16,.	Dorado	Deltamethrin
15	3	315932226	G	C,A	.	0/1	G/C	283	119,164,.	Dorado	Malathion
17	3	315932226	G	C,A	.	0/1	G/C	139	55,84,.	Dorado	Malathion
22	3	315932226	G	C,A	.	0/1	G/C	240	116,124,.	Dorado	Deltamethrin
23	3	315932226	G	C,A	.	0/1	G/C	434	194,239,.	Dorado	Deltamethrin
24	3	315932226	G	C,A	.	0/1	G/C	172	82,90,.	San Juan	Deltamethrin
26	3	315932226	G	C,A	.	0/1	G/C	61	29,32,.	San Juan	Deltamethrin
279	3	315932226	G	C,A	.	0/1	G/C	41	16,25,.	Ponce	Control
281	3	315932226	G	C,A	.	0/1	G/C	51	19,32,.	Ponce	Control
287	3	315932226	G	C,A	.	0/1	G/C	257	120,137,.	Ponce	Deltamethrin
28	3	315932226	G	C,A	.	0/1	G/C	67	31,36,.	San Juan	Deltamethrin
29	3	315932226	G	C,A	.	0/1	G/C	40	21,19,.	San Juan	Deltamethrin
30	3	315932226	G	C,A	.	0/1	G/C	41	21,20,.	San Juan	Deltamethrin
31	3	315932226	G	C,A	.	0/1	G/C	20	3,17,.	San Juan	Deltamethrin
324	3	315932226	G	C,A	.	0/1	G/C	62	28,34,.	Bayamon	Deltamethrin
32	3	315932226	G	C,A	.	0/1	G/C	88	41,47,.	San Juan	Deltamethrin
330	3	315932226	G	C,A	.	0/1	G/C	649	368,280,.	San Juan	Deltamethrin
337	3	315932226	G	C,A	.	0/1	G/C	2070	1016,1051,.	Dorado	Malathion
339	3	315932226	G	C,A	.	0/1	G/C	708	334,374,.	Dorado	Malathion
33	3	315932226	G	C,A	.	0/1	G/C	122	57,65,.	San Juan	Deltamethrin
340	3	315932226	G	C,A	.	0/1	G/C	485	227,258,.	Dorado	Malathion
341	3	315932226	G	C,A	.	0/1	G/C	497	255,241,.	Dorado	Malathion
342	3	315932226	G	C,A	.	0/1	G/C	216	98,118,.	Dorado	Malathion
343	3	315932226	G	C,A	.	0/1	G/C	96	46,50,.	Dorado	Malathion
34	3	315932226	G	C,A	.	0/1	G/C	136	56,80,.	San Juan	Deltamethrin
351	3	315932226	G	C,A	.	0/1	G/C	113	46,67,.	Dorado	Malathion
353	3	315932226	G	C,A	.	0/1	G/C	40	18,22,.	Dorado	Malathion
35	3	315932226	G	C,A	.	0/1	G/C	130	49,80,.	San Juan	Deltamethrin
36	3	315932226	G	C,A	.	0/1	G/C	49	19,30,.	San Juan	Deltamethrin
37	3	315932226	G	C,A	.	0/1	G/C	20	15,5,.	Bayamon	Malathion
38	3	315932226	G	C,A	.	0/1	G/C	22	12,10,.	Bayamon	Malathion
39	3	315932226	G	C,A	.	0/1	G/C	20	11,9,.	Bayamon	Malathion
40	3	315932226	G	C,A	.	0/1	G/C	43	20,23,.	Bayamon	Malathion
41	3	315932226	G	C,A	.	0/1	G/C	21	12,9,.	Bayamon	Malathion
42	3	315932226	G	C,A	.	0/1	G/C	28	15,13,.	Bayamon	Malathion
447	3	315932226	G	C,A	.	0/1	G/C	28	19,9,.	Dorado	Deltamethrin
46	3	315932226	G	C,A	.	0/1	G/C	23	12,11,.	Bayamon	Deltamethrin
48	3	315932226	G	C,A	.	0/1	G/C	226	100,126,.	Bayamon	Malathion
49	3	315932226	G	C,A	.	0/1	G/C	184	87,96,.	Ponce	Deltamethrin
516	3	315932226	G	C,A	.	0/1	G/C	83	42,41,.	San Juan	Deltamethrin
517	3	315932226	G	C,A	.	0/1	G/C	66	24,42,.	San Juan	Deltamethrin
518	3	315932226	G	C,A	.	0/1	G/C	183	75,108,.	San Juan	Deltamethrin
519	3	315932226	G	C,A	.	0/1	G/C	186	64,122,.	San Juan	Malathion
51	3	315932226	G	C,A	.	0/1	G/C	49	25,24,.	Ponce	Deltamethrin
521	3	315932226	G	C,A	.	0/1	G/C	42	13,29,.	San Juan	Malathion
522	3	315932226	G	C,A	.	0/1	G/C	843	298,544,.	San Juan	Malathion
523	3	315932226	G	C,A	.	0/1	G/C	1043	380,663,.	San Juan	Malathion
524	3	315932226	G	C,A	.	0/1	G/C	1575	555,1017,.	San Juan	Malathion
538	3	315932226	G	C,A	.	0/1	G/C	56	36,20,.	Dorado	Deltamethrin
54	3	315932226	G	C,A	.	0/1	G/C	107	53,54,.	Ponce	Deltamethrin
55	3	315932226	G	C,A	.	0/1	G/C	257	124,133,.	Ponce	Deltamethrin
565	3	315932226	G	C,A	.	0/1	G/C	49	23,26,.	San Juan	Deltamethrin
57	3	315932226	G	C,A	.	0/1	G/C	200	94,106,.	Ponce	Deltamethrin
583	3	315932226	G	C,A	.	0/1	G/C	33	16,17,.	Dorado	Deltamethrin
58	3	315932226	G	C,A	.	0/1	G/C	146	73,73,.	Ponce	Deltamethrin
596	3	315932226	G	C,A	.	0/1	G/C	66	37,29,.	Bayamon	Malathion
602	3	315932226	G	C,A	.	0/1	G/C	324	184,140,.	Bayamon	Malathion
603	3	315932226	G	C,A	.	0/1	G/C	36	24,12,.	Bayamon	Malathion
609	3	315932226	G	C,A	.	0/1	G/C	86	40,46,.	San Juan	Control
60	3	315932226	G	C,A	.	0/1	G/C	214	100,114,.	Guanica	NA
610	3	315932226	G	C,A	.	0/1	G/C	39	16,23,.	San Juan	Control
612	3	315932226	G	C,A	.	0/1	G/C	46	19,27,.	San Juan	Control
615	3	315932226	G	C,A	.	0/1	G/C	139	62,77,.	Ponce	Deltamethrin
616	3	315932226	G	C,A	.	0/1	G/C	1650	665,983,.	Ponce	Deltamethrin
617	3	315932226	G	C,A	.	0/1	G/C	1590	783,807,.	Ponce	Deltamethrin
618	3	315932226	G	C,A	.	0/1	G/C	2079	919,1160,.	Ponce	Deltamethrin
619	3	315932226	G	C,A	.	0/1	G/C	1910	882,1028,.	Ponce	Deltamethrin
61	3	315932226	G	C,A	.	0/1	G/C	350	183,167,.	Guanica	NA
620	3	315932226	G	C,A	.	0/1	G/C	2228	1010,1218,.	Ponce	Deltamethrin
62	3	315932226	G	C,A	.	0/1	G/C	482	243,238,.	Guanica	NA
63	3	315932226	G	C,A	.	0/1	G/C	261	137,124,.	Guanica	NA
64	3	315932226	G	C,A	.	0/1	G/C	385	203,182,.	Guanica	NA
65	3	315932226	G	C,A	.	0/1	G/C	171	77,94,.	Guanica	NA
66	3	315932226	G	C,A	.	0/1	G/C	350	179,171,.	Guanica	NA
67	3	315932226	G	C,A	.	0/1	G/C	268	139,129,.	San Juan	Deltamethrin
68	3	315932226	G	C,A	.	0/1	G/C	384	182,202,.	San Juan	Deltamethrin
69	3	315932226	G	C,A	.	0/1	G/C	255	127,128,.	San Juan	Deltamethrin
70	3	315932226	G	C,A	.	0/1	G/C	61	25,36,.	San Juan	Deltamethrin
71	3	315932226	G	C,A	.	0/1	G/C	264	125,139,.	San Juan	Deltamethrin
BAY_F3	3	315932226	G	C,A	.	0/1	G/C	262	112,149,.	Bayamon	NA
13	3	315939224	A	C,T	.	1/1	C/C	108	1,107,.	Dorado	Malathion
14	3	315939224	A	C,T	.	1/1	C/C	36	0,36,.	Dorado	Malathion
155	3	315939224	A	C,T	.	1/1	C/C	32	0,32,.	Dorado	Deltamethrin
156	3	315939224	A	C,T	.	1/1	C/C	125	0,125,.	Dorado	Deltamethrin
157	3	315939224	A	C,T	.	1/1	C/C	664	5,657,.	Dorado	Deltamethrin
158	3	315939224	A	C,T	.	1/1	C/C	211	2,209,.	Dorado	Malathion
15	3	315939224	A	C,T	.	1/1	C/C	687	13,673,.	Dorado	Malathion
16	3	315939224	A	C,T	.	1/1	C/C	38	0,38,.	Dorado	Malathion
17	3	315939224	A	C,T	.	1/1	C/C	339	4,334,.	Dorado	Malathion
18	3	315939224	A	C,T	.	1/1	C/C	94	0,94,.	Dorado	Malathion
19	3	315939224	A	C,T	.	1/1	C/C	126	2,124,.	Dorado	Malathion
20	3	315939224	A	C,T	.	1/1	C/C	19	0,19,.	Dorado	Malathion
21	3	315939224	A	C,T	.	1/1	C/C	30	0,30,.	Dorado	Malathion
22	3	315939224	A	C,T	.	1/1	C/C	741	3,737,.	Dorado	Deltamethrin
23	3	315939224	A	C,T	.	1/1	C/C	951	10,938,.	Dorado	Deltamethrin
24	3	315939224	A	C,T	.	1/1	C/C	156	0,156,.	San Juan	Deltamethrin
26	3	315939224	A	C,T	.	1/1	C/C	82	1,81,.	San Juan	Deltamethrin
279	3	315939224	A	C,T	.	1/1	C/C	866	2,863,.	Ponce	Control
283	3	315939224	A	C,T	.	1/1	C/C	266	2,261,.	Ponce	Control
28	3	315939224	A	C,T	.	1/1	C/C	129	3,123,.	San Juan	Deltamethrin
29	3	315939224	A	C,T	.	1/1	C/C	55	0,55,.	San Juan	Deltamethrin
308	3	315939224	A	C,T	.	1/1	C/C	138	1,136,.	Ponce	Deltamethrin
30	3	315939224	A	C,T	.	1/1	C/C	67	0,67,.	San Juan	Deltamethrin
31	3	315939224	A	C,T	.	1/1	C/C	32	0,32,.	San Juan	Deltamethrin
324	3	315939224	A	C,T	.	1/1	C/C	250	1,247,.	Bayamon	Deltamethrin
326	3	315939224	A	C,T	.	1/1	C/C	67	1,65,.	Bayamon	Deltamethrin
327	3	315939224	A	C,T	.	1/1	C/C	14	0,14,.	Bayamon	Deltamethrin
32	3	315939224	A	C,T	.	1/1	C/C	108	1,106,.	San Juan	Deltamethrin
330	3	315939224	A	C,T	.	1/1	C/C	806	8,798,.	San Juan	Deltamethrin
337	3	315939224	A	C,T	.	0/1	A/C	2982	1241,1736,.	Dorado	Malathion
338	3	315939224	A	C,T	.	0/1	A/C	229	29,199,.	Dorado	Malathion
339	3	315939224	A	C,T	.	0/1	A/C	789	377,410,.	Dorado	Malathion
33	3	315939224	A	C,T	.	1/1	C/C	165	0,165,.	San Juan	Deltamethrin
340	3	315939224	A	C,T	.	0/1	A/C	177	117,59,.	Dorado	Malathion
341	3	315939224	A	C,T	.	1/1	C/C	435	2,433,.	Dorado	Malathion
342	3	315939224	A	C,T	.	0/1	A/C	351	38,313,.	Dorado	Malathion
344	3	315939224	A	C,T	.	1/1	C/C	115	3,111,.	Dorado	Malathion
346	3	315939224	A	C,T	.	0/1	A/C	57	24,33,.	Dorado	Malathion
347	3	315939224	A	C,T	.	0/1	A/C	204	14,190,.	Dorado	Malathion
34	3	315939224	A	C,T	.	1/1	C/C	127	1,126,.	San Juan	Deltamethrin
350	3	315939224	A	C,T	.	0/1	A/C	564	345,219,.	Dorado	Malathion
351	3	315939224	A	C,T	.	0/1	A/C	799	405,394,.	Dorado	Malathion
352	3	315939224	A	C,T	.	0/1	A/C	104	66,38,.	Dorado	Malathion
353	3	315939224	A	C,T	.	1/1	C/C	573	28,542,.	Dorado	Malathion
35	3	315939224	A	C,T	.	1/1	C/C	90	1,89,.	San Juan	Deltamethrin
36	3	315939224	A	C,T	.	1/1	C/C	80	0,80,.	San Juan	Deltamethrin
37	3	315939224	A	C,T	.	1/1	C/C	57	0,57,.	Bayamon	Malathion
38	3	315939224	A	C,T	.	1/1	C/C	56	0,56,.	Bayamon	Malathion
39	3	315939224	A	C,T	.	0/1	A/C	53	27,26,.	Bayamon	Malathion
40	3	315939224	A	C,T	.	1/1	C/C	92	0,92,.	Bayamon	Malathion
41	3	315939224	A	C,T	.	1/1	C/C	30	0,30,.	Bayamon	Malathion
42	3	315939224	A	C,T	.	1/1	C/C	60	1,59,.	Bayamon	Malathion
43	3	315939224	A	C,T	.	1/1	C/C	71	0,71,.	Bayamon	Deltamethrin
44	3	315939224	A	C,T	.	1/1	C/C	46	0,46,.	Bayamon	Deltamethrin
45	3	315939224	A	C,T	.	1/1	C/C	18	0,18,.	Bayamon	Deltamethrin
46	3	315939224	A	C,T	.	1/1	C/C	50	0,49,.	Bayamon	Deltamethrin
47	3	315939224	A	C,T	.	1/1	C/C	45	0,45,.	Bayamon	Deltamethrin
489	3	315939224	A	C,T	.	1/1	C/C	29	0,29,.	San Juan	Deltamethrin
48	3	315939224	A	C,T	.	0/1	A/C	368	186,181,.	Bayamon	Malathion
490	3	315939224	A	C,T	.	1/1	C/C	39	0,39,.	Bayamon	Deltamethrin
491	3	315939224	A	C,T	.	1/1	C/C	44	0,44,.	Bayamon	Deltamethrin
492	3	315939224	A	C,T	.	0/1	A/C	97	50,47,.	Bayamon	Deltamethrin
493	3	315939224	A	C,T	.	1/1	C/C	118	1,117,.	Bayamon	Deltamethrin
494	3	315939224	A	C,T	.	1/1	C/C	13	0,13,.	Bayamon	Deltamethrin
495	3	315939224	A	C,T	.	1/1	C/C	26	1,25,.	Bayamon	Deltamethrin
496	3	315939224	A	C,T	.	1/1	C/C	65	0,65,.	Bayamon	Deltamethrin
497	3	315939224	A	C,T	.	1/1	C/C	43	0,43,.	Bayamon	Deltamethrin
499	3	315939224	A	C,T	.	1/1	C/C	25	0,25,.	Bayamon	Deltamethrin
49	3	315939224	A	C,T	.	1/1	C/C	378	1,376,.	Ponce	Deltamethrin
503	3	315939224	A	C,T	.	1/1	C/C	19	0,19,.	Ponce	Deltamethrin
505	3	315939224	A	C,T	.	1/1	C/C	22	0,22,.	Ponce	Deltamethrin
50	3	315939224	A	C,T	.	1/1	C/C	32	0,31,.	Ponce	Deltamethrin
511	3	315939224	A	C,T	.	1/1	C/C	16	0,16,.	San Juan	Deltamethrin
519	3	315939224	A	C,T	.	1/1	C/C	53	0,53,.	San Juan	Malathion
51	3	315939224	A	C,T	.	1/1	C/C	430	6,421,.	Ponce	Deltamethrin
520	3	315939224	A	C,T	.	1/1	C/C	1351	0,1349,.	San Juan	Malathion
521	3	315939224	A	C,T	.	1/1	C/C	629	3,624,.	San Juan	Malathion
522	3	315939224	A	C,T	.	1/1	C/C	2236	9,2226,.	San Juan	Malathion
523	3	315939224	A	C,T	.	1/1	C/C	2980	5,2970,.	San Juan	Malathion
524	3	315939224	A	C,T	.	1/1	C/C	3955	10,3943,.	San Juan	Malathion
538	3	315939224	A	C,T	.	1/1	C/C	99	0,99,.	Dorado	Deltamethrin
539	3	315939224	A	C,T	.	1/1	C/C	54	1,53,.	Dorado	Deltamethrin
53	3	315939224	A	C,T	.	1/1	C/C	40	1,39,.	Ponce	Deltamethrin
54	3	315939224	A	C,T	.	0/1	A/C	302	139,162,.	Ponce	Deltamethrin
55	3	315939224	A	C,T	.	1/1	C/C	455	4,450,.	Ponce	Deltamethrin
560	3	315939224	A	C,T	.	1/1	C/C	377	1,376,.	Bayamon	Malathion
565	3	315939224	A	C,T	.	1/1	C/C	305	0,305,.	San Juan	Deltamethrin
568	3	315939224	A	C,T	.	1/1	C/C	76	1,75,.	Ponce	Malathion
569	3	315939224	A	C,T	.	1/1	C/C	880	2,875,.	Ponce	Malathion
56	3	315939224	A	C,T	.	0/1	A/C	44	26,18,.	Ponce	Deltamethrin
571	3	315939224	A	C,T	.	1/1	C/C	60	0,59,.	Ponce	Malathion
57	3	315939224	A	C,T	.	1/1	C/C	348	3,345,.	Ponce	Deltamethrin
580	3	315939224	A	C,T	.	0/1	A/C	24	13,11,.	Dorado	Malathion
583	3	315939224	A	C,T	.	1/1	C/C	25	0,25,.	Dorado	Deltamethrin
58	3	315939224	A	C,T	.	1/1	C/C	310	4,305,.	Ponce	Deltamethrin
596	3	315939224	A	C,T	.	1/1	C/C	275	0,274,.	Bayamon	Malathion
602	3	315939224	A	C,T	.	1/1	C/C	171	1,169,.	Bayamon	Malathion
603	3	315939224	A	C,T	.	1/1	C/C	105	0,105,.	Bayamon	Malathion
604	3	315939224	A	C,T	.	1/1	C/C	88	1,87,.	San Juan	Control
608	3	315939224	A	C,T	.	1/1	C/C	17	0,17,.	San Juan	Control
609	3	315939224	A	C,T	.	1/1	C/C	158	0,158,.	San Juan	Control
60	3	315939224	A	C,T	.	1/1	C/C	395	4,390,.	Guanica	NA
610	3	315939224	A	C,T	.	1/1	C/C	41	2,39,.	San Juan	Control
612	3	315939224	A	C,T	.	1/1	C/C	69	0,69,.	San Juan	Control
613	3	315939224	A	C,T	.	1/1	C/C	102	0,102,.	San Juan	Control
616	3	315939224	A	C,T	.	1/1	C/C	805	0,804,.	Ponce	Deltamethrin
617	3	315939224	A	C,T	.	0/1	A/C	2527	1263,1260,.	Ponce	Deltamethrin
618	3	315939224	A	C,T	.	1/1	C/C	1915	5,1908,.	Ponce	Deltamethrin
619	3	315939224	A	C,T	.	1/1	C/C	2206	8,2193,.	Ponce	Deltamethrin
61	3	315939224	A	C,T	.	1/1	C/C	262	3,259,.	Guanica	NA
620	3	315939224	A	C,T	.	0/1	A/C	2731	1150,1579,.	Ponce	Deltamethrin
62	3	315939224	A	C,T	.	1/1	C/C	425	2,421,.	Guanica	NA
63	3	315939224	A	C,T	.	1/1	C/C	345	7,338,.	Guanica	NA
64	3	315939224	A	C,T	.	1/1	C/C	58	1,57,.	Guanica	NA
65	3	315939224	A	C,T	.	1/1	C/C	248	1,247,.	Guanica	NA
66	3	315939224	A	C,T	.	1/1	C/C	432	6,424,.	Guanica	NA
67	3	315939224	A	C,T	.	1/1	C/C	576	4,572,.	San Juan	Deltamethrin
68	3	315939224	A	C,T	.	1/1	C/C	583	5,575,.	San Juan	Deltamethrin
69	3	315939224	A	C,T	.	1/1	C/C	557	5,552,.	San Juan	Deltamethrin
70	3	315939224	A	C,T	.	1/1	C/C	61	1,58,.	San Juan	Deltamethrin
71	3	315939224	A	C,T	.	1/1	C/C	373	2,371,.	San Juan	Deltamethrin
84	3	315939224	A	C,T	.	1/1	C/C	149	0,149,.	Bayamon	Deltamethrin
85	3	315939224	A	C,T	.	1/1	C/C	620	2,617,.	Bayamon	Deltamethrin
86	3	315939224	A	C,T	.	1/1	C/C	145	0,144,.	Bayamon	Deltamethrin
87	3	315939224	A	C,T	.	1/1	C/C	225	1,224,.	Bayamon	Deltamethrin
97	3	315939224	A	C,T	.	1/1	C/C	19	0,19,.	Bayamon	Deltamethrin
BAY_F3	3	315939224	A	C,T	.	1/1	C/C	66	0,66,.	Bayamon	NA
148	3	315983762	A	T,C,G	.	0/0	A/A	58	57,.,.,.	San Juan	Control
149	3	315983762	A	T,C,G	.	0/0	A/A	87	86,.,.,.	San Juan	Control
156	3	315983762	A	T,C,G	.	0/0	A/A	14	14,.,.,.	Dorado	Deltamethrin
157	3	315983762	A	T,C,G	.	0/0	A/A	222	222,.,.,.	Dorado	Deltamethrin
158	3	315983762	A	T,C,G	.	0/0	A/A	54	54,.,.,.	Dorado	Malathion
23	3	315983762	A	T,C,G	.	0/0	A/A	23	23,.,.,.	Dorado	Deltamethrin
24	3	315983762	A	T,C,G	.	0/0	A/A	22	22,.,.,.	San Juan	Deltamethrin
287	3	315983762	A	T,C,G	.	0/0	A/A	29	29,.,.,.	Ponce	Deltamethrin
324	3	315983762	A	T,C,G	.	0/0	A/A	12	12,.,.,.	Bayamon	Deltamethrin
330	3	315983762	A	T,C,G	.	0/0	A/A	550	547,.,.,.	San Juan	Deltamethrin
337	3	315983762	A	T,C,G	.	0/2	A/C	297	118,.,178,.	Dorado	Malathion
339	3	315983762	A	T,C,G	.	0/2	A/C	154	73,.,80,.	Dorado	Malathion
341	3	315983762	A	T,C,G	.	0/0	A/A	86	85,.,.,.	Dorado	Malathion
342	3	315983762	A	T,C,G	.	0/0	A/A	13	13,.,.,.	Dorado	Malathion
35	3	315983762	A	T,C,G	.	0/0	A/A	20	20,.,.,.	San Juan	Deltamethrin
36	3	315983762	A	T,C,G	.	0/0	A/A	19	19,.,.,.	San Juan	Deltamethrin
48	3	315983762	A	T,C,G	.	0/2	A/C	42	18,.,24,.	Bayamon	Malathion
49	3	315983762	A	T,C,G	.	0/0	A/A	48	47,.,.,.	Ponce	Deltamethrin
516	3	315983762	A	T,C,G	.	0/0	A/A	15	15,.,.,.	San Juan	Deltamethrin
518	3	315983762	A	T,C,G	.	0/0	A/A	16	16,.,.,.	San Juan	Deltamethrin
521	3	315983762	A	T,C,G	.	0/0	A/A	12	12,.,.,.	San Juan	Malathion
522	3	315983762	A	T,C,G	.	0/0	A/A	177	177,.,.,.	San Juan	Malathion
523	3	315983762	A	T,C,G	.	0/0	A/A	647	645,.,.,.	San Juan	Malathion
524	3	315983762	A	T,C,G	.	0/0	A/A	1017	1017,.,.,.	San Juan	Malathion
538	3	315983762	A	T,C,G	.	0/0	A/A	19	19,.,.,.	Dorado	Deltamethrin
55	3	315983762	A	T,C,G	.	0/0	A/A	49	49,.,.,.	Ponce	Deltamethrin
57	3	315983762	A	T,C,G	.	0/0	A/A	35	35,.,.,.	Ponce	Deltamethrin
58	3	315983762	A	T,C,G	.	0/0	A/A	28	28,.,.,.	Ponce	Deltamethrin
596	3	315983762	A	T,C,G	.	0/0	A/A	15	15,.,.,.	Bayamon	Malathion
60	3	315983762	A	T,C,G	.	0/0	A/A	42	42,.,.,.	Guanica	NA
616	3	315983762	A	T,C,G	.	0/0	A/A	377	377,.,.,.	Ponce	Deltamethrin
617	3	315983762	A	T,C,G	.	0/2	A/C	641	300,.,340,.	Ponce	Deltamethrin
618	3	315983762	A	T,C,G	.	0/0	A/A	486	484,.,.,.	Ponce	Deltamethrin
619	3	315983762	A	T,C,G	.	0/0	A/A	366	366,.,.,.	Ponce	Deltamethrin
61	3	315983762	A	T,C,G	.	0/0	A/A	115	115,.,.,.	Guanica	NA
620	3	315983762	A	T,C,G	.	0/2	A/C	691	356,.,331,.	Ponce	Deltamethrin
62	3	315983762	A	T,C,G	.	0/0	A/A	164	163,.,.,.	Guanica	NA
63	3	315983762	A	T,C,G	.	0/0	A/A	82	82,.,.,.	Guanica	NA
64	3	315983762	A	T,C,G	.	0/0	A/A	94	94,.,.,.	Guanica	NA
65	3	315983762	A	T,C,G	.	0/0	A/A	29	29,.,.,.	Guanica	NA
66	3	315983762	A	T,C,G	.	0/0	A/A	58	58,.,.,.	Guanica	NA
67	3	315983762	A	T,C,G	.	0/0	A/A	45	45,.,.,.	San Juan	Deltamethrin
68	3	315983762	A	T,C,G	.	0/0	A/A	53	53,.,.,.	San Juan	Deltamethrin
69	3	315983762	A	T,C,G	.	0/0	A/A	28	28,.,.,.	San Juan	Deltamethrin
71	3	315983762	A	T,C,G	.	0/0	A/A	39	39,.,.,.	San Juan	Deltamethrin
72	3	315983762	A	T,C,G	.	0/0	A/A	305	298,.,.,.	San Juan	Deltamethrin
73	3	315983762	A	T,C,G	.	0/0	A/A	650	646,.,.,.	San Juan	Deltamethrin
74	3	315983762	A	T,C,G	.	0/0	A/A	903	893,.,.,.	San Juan	Deltamethrin
75	3	315983762	A	T,C,G	.	0/0	A/A	1399	1389,.,.,.	San Juan	Deltamethrin
84	3	315983762	A	T,C,G	.	0/0	A/A	740	733,.,.,.	Bayamon	Deltamethrin
85	3	315983762	A	T,C,G	.	0/0	A/A	869	862,.,.,.	Bayamon	Deltamethrin
86	3	315983762	A	T,C,G	.	0/0	A/A	462	459,.,.,.	Bayamon	Deltamethrin
87	3	315983762	A	T,C,G	.	0/0	A/A	786	785,.,.,.	Bayamon	Deltamethrin
97	3	315983762	A	T,C,G	.	0/0	A/A	83	82,.,.,.	Bayamon	Deltamethrin
BAY_F3	3	315983762	A	T,C,G	.	0/0	A/A	92	92,.,.,.	Bayamon	NA
148	3	315983763	C	T,A,G	.	1/1	T/T	58	0,57,.,.	San Juan	Control
149	3	315983763	C	T,A,G	.	1/1	T/T	87	1,84,.,.	San Juan	Control
155	3	315983763	C	T,A,G	.	1/1	T/T	17	0,17,.,.	Dorado	Deltamethrin
157	3	315983763	C	T,A,G	.	1/1	T/T	222	1,215,.,.	Dorado	Deltamethrin
158	3	315983763	C	T,A,G	.	1/1	T/T	54	0,53,.,.	Dorado	Malathion
23	3	315983763	C	T,A,G	.	1/1	T/T	23	0,23,.,.	Dorado	Deltamethrin
24	3	315983763	C	T,A,G	.	1/1	T/T	22	1,21,.,.	San Juan	Deltamethrin
287	3	315983763	C	T,A,G	.	1/1	T/T	29	1,28,.,.	Ponce	Deltamethrin
324	3	315983763	C	T,A,G	.	1/1	T/T	12	0,12,.,.	Bayamon	Deltamethrin
330	3	315983763	C	T,A,G	.	1/1	T/T	550	3,543,.,.	San Juan	Deltamethrin
337	3	315983763	C	T,A,G	.	0/1	C/T	298	176,120,.,.	Dorado	Malathion
339	3	315983763	C	T,A,G	.	0/1	C/T	154	79,73,.,.	Dorado	Malathion
341	3	315983763	C	T,A,G	.	1/1	T/T	86	0,84,.,.	Dorado	Malathion
342	3	315983763	C	T,A,G	.	1/1	T/T	13	0,13,.,.	Dorado	Malathion
35	3	315983763	C	T,A,G	.	1/1	T/T	20	0,20,.,.	San Juan	Deltamethrin
36	3	315983763	C	T,A,G	.	1/1	T/T	19	0,19,.,.	San Juan	Deltamethrin
40	3	315983763	C	T,A,G	.	1/1	T/T	12	0,12,.,.	Bayamon	Malathion
48	3	315983763	C	T,A,G	.	0/1	C/T	42	22,19,.,.	Bayamon	Malathion
49	3	315983763	C	T,A,G	.	1/1	T/T	48	0,46,.,.	Ponce	Deltamethrin
516	3	315983763	C	T,A,G	.	1/1	T/T	15	0,15,.,.	San Juan	Deltamethrin
518	3	315983763	C	T,A,G	.	1/1	T/T	16	0,16,.,.	San Juan	Deltamethrin
522	3	315983763	C	T,A,G	.	1/1	T/T	177	1,175,.,.	San Juan	Malathion
523	3	315983763	C	T,A,G	.	1/1	T/T	646	3,638,.,.	San Juan	Malathion
524	3	315983763	C	T,A,G	.	1/1	T/T	1017	1,1013,.,.	San Juan	Malathion
538	3	315983763	C	T,A,G	.	1/1	T/T	19	0,19,.,.	Dorado	Deltamethrin
55	3	315983763	C	T,A,G	.	1/1	T/T	49	0,49,.,.	Ponce	Deltamethrin
57	3	315983763	C	T,A,G	.	1/1	T/T	35	0,35,.,.	Ponce	Deltamethrin
58	3	315983763	C	T,A,G	.	1/1	T/T	28	1,26,.,.	Ponce	Deltamethrin
596	3	315983763	C	T,A,G	.	1/1	T/T	15	0,15,.,.	Bayamon	Malathion
60	3	315983763	C	T,A,G	.	1/1	T/T	42	0,41,.,.	Guanica	NA
616	3	315983763	C	T,A,G	.	1/1	T/T	376	0,374,.,.	Ponce	Deltamethrin
617	3	315983763	C	T,A,G	.	0/1	C/T	642	346,294,.,.	Ponce	Deltamethrin
618	3	315983763	C	T,A,G	.	1/1	T/T	486	1,483,.,.	Ponce	Deltamethrin
619	3	315983763	C	T,A,G	.	1/1	T/T	366	3,359,.,.	Ponce	Deltamethrin
61	3	315983763	C	T,A,G	.	1/1	T/T	115	0,114,.,.	Guanica	NA
620	3	315983763	C	T,A,G	.	0/1	C/T	692	333,354,.,.	Ponce	Deltamethrin
62	3	315983763	C	T,A,G	.	1/1	T/T	164	1,161,.,.	Guanica	NA
63	3	315983763	C	T,A,G	.	1/1	T/T	82	0,81,.,.	Guanica	NA
64	3	315983763	C	T,A,G	.	1/1	T/T	94	1,93,.,.	Guanica	NA
65	3	315983763	C	T,A,G	.	1/1	T/T	29	0,29,.,.	Guanica	NA
66	3	315983763	C	T,A,G	.	1/1	T/T	58	0,58,.,.	Guanica	NA
67	3	315983763	C	T,A,G	.	1/1	T/T	45	0,45,.,.	San Juan	Deltamethrin
68	3	315983763	C	T,A,G	.	1/1	T/T	53	0,53,.,.	San Juan	Deltamethrin
69	3	315983763	C	T,A,G	.	1/1	T/T	28	0,28,.,.	San Juan	Deltamethrin
71	3	315983763	C	T,A,G	.	1/1	T/T	39	0,39,.,.	San Juan	Deltamethrin
72	3	315983763	C	T,A,G	.	1/1	T/T	305	2,300,.,.	San Juan	Deltamethrin
73	3	315983763	C	T,A,G	.	1/1	T/T	650	3,630,.,.	San Juan	Deltamethrin
74	3	315983763	C	T,A,G	.	1/1	T/T	903	2,883,.,.	San Juan	Deltamethrin
75	3	315983763	C	T,A,G	.	1/1	T/T	1398	7,1374,.,.	San Juan	Deltamethrin
84	3	315983763	C	T,A,G	.	1/1	T/T	739	1,725,.,.	Bayamon	Deltamethrin
85	3	315983763	C	T,A,G	.	1/1	T/T	869	2,850,.,.	Bayamon	Deltamethrin
86	3	315983763	C	T,A,G	.	1/1	T/T	462	0,452,.,.	Bayamon	Deltamethrin
87	3	315983763	C	T,A,G	.	1/1	T/T	786	2,766,.,.	Bayamon	Deltamethrin
97	3	315983763	C	T,A,G	.	1/1	T/T	83	0,82,.,.	Bayamon	Deltamethrin
BAY_F3	3	315983763	C	T,A,G	.	1/1	T/T	92	0,89,.,.	Bayamon	NA
148	3	315983809	A	T	.	1/1	T/T	58	0,58	San Juan	Control
149	3	315983809	A	T	.	1/1	T/T	84	0,84	San Juan	Control
155	3	315983809	A	T	.	1/1	T/T	16	0,16	Dorado	Deltamethrin
156	3	315983809	A	T	.	1/1	T/T	14	0,14	Dorado	Deltamethrin
157	3	315983809	A	T	.	1/1	T/T	220	0,220	Dorado	Deltamethrin
158	3	315983809	A	T	.	1/1	T/T	54	0,54	Dorado	Malathion
23	3	315983809	A	T	.	1/1	T/T	23	0,23	Dorado	Deltamethrin
24	3	315983809	A	T	.	1/1	T/T	21	0,21	San Juan	Deltamethrin
287	3	315983809	A	T	.	1/1	T/T	28	0,28	Ponce	Deltamethrin
324	3	315983809	A	T	.	1/1	T/T	12	0,12	Bayamon	Deltamethrin
330	3	315983809	A	T	.	1/1	T/T	540	1,537	San Juan	Deltamethrin
337	3	315983809	A	T	.	1/1	T/T	292	0,291	Dorado	Malathion
339	3	315983809	A	T	.	1/1	T/T	151	0,151	Dorado	Malathion
340	3	315983809	A	T	.	1/1	T/T	15	0,15	Dorado	Malathion
341	3	315983809	A	T	.	1/1	T/T	85	0,85	Dorado	Malathion
342	3	315983809	A	T	.	1/1	T/T	13	0,13	Dorado	Malathion
35	3	315983809	A	T	.	1/1	T/T	20	0,20	San Juan	Deltamethrin
36	3	315983809	A	T	.	1/1	T/T	19	0,19	San Juan	Deltamethrin
40	3	315983809	A	T	.	1/1	T/T	12	0,12	Bayamon	Malathion
48	3	315983809	A	T	.	1/1	T/T	41	0,41	Bayamon	Malathion
49	3	315983809	A	T	.	1/1	T/T	48	0,48	Ponce	Deltamethrin
516	3	315983809	A	T	.	1/1	T/T	15	0,15	San Juan	Deltamethrin
518	3	315983809	A	T	.	1/1	T/T	16	0,16	San Juan	Deltamethrin
521	3	315983809	A	T	.	1/1	T/T	12	0,12	San Juan	Malathion
522	3	315983809	A	T	.	1/1	T/T	174	0,173	San Juan	Malathion
523	3	315983809	A	T	.	1/1	T/T	639	2,635	San Juan	Malathion
524	3	315983809	A	T	.	1/1	T/T	1000	0,1000	San Juan	Malathion
538	3	315983809	A	T	.	1/1	T/T	18	0,18	Dorado	Deltamethrin
55	3	315983809	A	T	.	1/1	T/T	48	0,48	Ponce	Deltamethrin
57	3	315983809	A	T	.	1/1	T/T	34	0,33	Ponce	Deltamethrin
58	3	315983809	A	T	.	1/1	T/T	28	0,28	Ponce	Deltamethrin
596	3	315983809	A	T	.	1/1	T/T	15	0,15	Bayamon	Malathion
60	3	315983809	A	T	.	1/1	T/T	41	0,41	Guanica	NA
616	3	315983809	A	T	.	1/1	T/T	370	0,369	Ponce	Deltamethrin
617	3	315983809	A	T	.	1/1	T/T	638	0,634	Ponce	Deltamethrin
618	3	315983809	A	T	.	1/1	T/T	483	0,483	Ponce	Deltamethrin
619	3	315983809	A	T	.	1/1	T/T	364	0,364	Ponce	Deltamethrin
61	3	315983809	A	T	.	1/1	T/T	114	0,114	Guanica	NA
620	3	315983809	A	T	.	1/1	T/T	687	0,683	Ponce	Deltamethrin
62	3	315983809	A	T	.	1/1	T/T	159	0,158	Guanica	NA
63	3	315983809	A	T	.	1/1	T/T	81	0,80	Guanica	NA
64	3	315983809	A	T	.	1/1	T/T	94	0,94	Guanica	NA
65	3	315983809	A	T	.	1/1	T/T	28	0,28	Guanica	NA
66	3	315983809	A	T	.	1/1	T/T	57	0,57	Guanica	NA
67	3	315983809	A	T	.	1/1	T/T	41	0,41	San Juan	Deltamethrin
68	3	315983809	A	T	.	1/1	T/T	53	0,53	San Juan	Deltamethrin
69	3	315983809	A	T	.	1/1	T/T	28	0,28	San Juan	Deltamethrin
71	3	315983809	A	T	.	1/1	T/T	39	0,39	San Juan	Deltamethrin
72	3	315983809	A	T	.	1/1	T/T	301	0,301	San Juan	Deltamethrin
73	3	315983809	A	T	.	1/1	T/T	644	0,644	San Juan	Deltamethrin
74	3	315983809	A	T	.	1/1	T/T	890	1,888	San Juan	Deltamethrin
75	3	315983809	A	T	.	1/1	T/T	1389	0,1384	San Juan	Deltamethrin
84	3	315983809	A	T	.	1/1	T/T	730	0,730	Bayamon	Deltamethrin
85	3	315983809	A	T	.	1/1	T/T	857	0,856	Bayamon	Deltamethrin
86	3	315983809	A	T	.	1/1	T/T	459	0,459	Bayamon	Deltamethrin
87	3	315983809	A	T	.	1/1	T/T	779	0,779	Bayamon	Deltamethrin
97	3	315983809	A	T	.	1/1	T/T	82	0,82	Bayamon	Deltamethrin
BAY_F3	3	315983809	A	T	.	1/1	T/T	91	0,91	Bayamon	NA
148	3	315983942	A	G,C	.	1/1	G/C	57	0,48,9	San Juan	Control
149	3	315983942	A	G,C	.	1/1	G/C	84	1,69,14	San Juan	Control
157	3	315983942	A	G,C	.	1/1	G/C	218	0,182,36	Dorado	Deltamethrin
158	3	315983942	A	G,C	.	1/1	G/C	52	0,43,9	Dorado	Malathion
23	3	315983942	A	G,C	.	1/1	G/C	22	0,19,3	Dorado	Deltamethrin
24	3	315983942	A	G,C	.	1/1	G/C	22	0,18,4	San Juan	Deltamethrin
287	3	315983942	A	G,C	.	1/1	G/C	26	0,21,4	Ponce	Deltamethrin
330	3	315983942	A	G,C	.	1/1	G/C	522	0,452,67	San Juan	Deltamethrin
337	3	315983942	A	G,C	.	1/1	G/C	286	0,257,29	Dorado	Malathion
339	3	315983942	A	G,C	.	1/1	G/C	145	0,132,13	Dorado	Malathion
340	3	315983942	A	G,C	.	1/1	G/G	15	0,15,.	Dorado	Malathion
341	3	315983942	A	G,C	.	1/1	G/C	82	0,77,5	Dorado	Malathion
35	3	315983942	A	G,C	.	1/1	G/C	20	0,15,5	San Juan	Deltamethrin
48	3	315983942	A	G,C	.	1/1	G/C	40	0,35,5	Bayamon	Malathion
49	3	315983942	A	G,C	.	1/1	G/C	45	0,38,7	Ponce	Deltamethrin
518	3	315983942	A	G,C	.	1/1	G/G	16	0,16,.	San Juan	Deltamethrin
521	3	315983942	A	G,C	.	1/1	G/G	12	0,12,.	San Juan	Malathion
522	3	315983942	A	G,C	.	1/1	G/G	175	0,173,.	San Juan	Malathion
523	3	315983942	A	G,C	.	1/1	G/G	635	2,615,.	San Juan	Malathion
524	3	315983942	A	G,C	.	1/1	G/G	995	1,968,.	San Juan	Malathion
538	3	315983942	A	G,C	.	1/1	G/G	19	0,19,.	Dorado	Deltamethrin
55	3	315983942	A	G,C	.	1/1	G/C	48	0,35,12	Ponce	Deltamethrin
57	3	315983942	A	G,C	.	1/1	G/C	31	0,24,7	Ponce	Deltamethrin
58	3	315983942	A	G,C	.	1/1	G/C	27	0,22,5	Ponce	Deltamethrin
596	3	315983942	A	G,C	.	1/1	G/G	15	0,15,.	Bayamon	Malathion
60	3	315983942	A	G,C	.	1/1	G/C	42	0,34,8	Guanica	NA
616	3	315983942	A	G,C	.	1/1	G/G	367	1,351,.	Ponce	Deltamethrin
617	3	315983942	A	G,C	.	1/1	G/G	633	1,616,.	Ponce	Deltamethrin
618	3	315983942	A	G,C	.	1/1	G/G	474	1,451,.	Ponce	Deltamethrin
619	3	315983942	A	G,C	.	1/1	G/G	360	2,342,.	Ponce	Deltamethrin
61	3	315983942	A	G,C	.	1/1	G/C	110	0,82,28	Guanica	NA
620	3	315983942	A	G,C	.	1/1	G/C	677	3,635,35	Ponce	Deltamethrin
62	3	315983942	A	G,C	.	1/1	G/C	157	0,139,18	Guanica	NA
63	3	315983942	A	G,C	.	1/1	G/C	74	0,64,10	Guanica	NA
64	3	315983942	A	G,C	.	1/1	G/C	91	2,74,15	Guanica	NA
65	3	315983942	A	G,C	.	1/1	G/C	29	0,26,3	Guanica	NA
66	3	315983942	A	G,C	.	1/1	G/C	53	0,49,4	Guanica	NA
67	3	315983942	A	G,C	.	1/1	G/C	44	0,34,10	San Juan	Deltamethrin
68	3	315983942	A	G,C	.	1/1	G/C	51	0,44,7	San Juan	Deltamethrin
69	3	315983942	A	G,C	.	1/1	G/G	25	0,25,.	San Juan	Deltamethrin
71	3	315983942	A	G,C	.	1/1	G/C	37	0,28,9	San Juan	Deltamethrin
72	3	315983942	A	G,C	.	1/1	G/C	297	0,260,37	San Juan	Deltamethrin
73	3	315983942	A	G,C	.	1/1	G/C	633	1,570,60	San Juan	Deltamethrin
74	3	315983942	A	G,C	.	1/1	G/C	894	2,740,150	San Juan	Deltamethrin
75	3	315983942	A	G,C	.	1/1	G/C	1367	21,164,198	San Juan	Deltamethrin
84	3	315983942	A	G,C	.	1/1	G/C	721	0,648,70	Bayamon	Deltamethrin
85	3	315983942	A	G,C	.	1/1	G/C	840	1,737,99	Bayamon	Deltamethrin
86	3	315983942	A	G,C	.	1/1	G/C	456	0,394,62	Bayamon	Deltamethrin
87	3	315983942	A	G,C	.	1/1	G/C	770	1,679,88	Bayamon	Deltamethrin
97	3	315983942	A	G,C	.	1/1	G/C	84	0,71,13	Bayamon	Deltamethrin
BAY_F3	3	315983942	A	G,C	.	1/1	G/C	89	1,78,10	Bayamon	NA
148	3	315983956	C	T,A	.	1/1	T/T	57	0,57,.	San Juan	Control
149	3	315983956	C	T,A	.	1/1	T/T	88	0,88,.	San Juan	Control
155	3	315983956	C	T,A	.	1/1	T/T	17	0,17,.	Dorado	Deltamethrin
156	3	315983956	C	T,A	.	1/1	T/T	14	0,14,.	Dorado	Deltamethrin
157	3	315983956	C	T,A	.	1/1	T/T	221	1,220,.	Dorado	Deltamethrin
158	3	315983956	C	T,A	.	1/1	T/T	54	0,54,.	Dorado	Malathion
23	3	315983956	C	T,A	.	1/1	T/T	23	0,23,.	Dorado	Deltamethrin
24	3	315983956	C	T,A	.	1/1	T/T	22	0,22,.	San Juan	Deltamethrin
287	3	315983956	C	T,A	.	1/1	T/T	28	0,28,.	Ponce	Deltamethrin
324	3	315983956	C	T,A	.	1/1	T/T	12	0,12,.	Bayamon	Deltamethrin
330	3	315983956	C	T,A	.	1/1	T/T	548	0,544,.	San Juan	Deltamethrin
337	3	315983956	C	T,A	.	1/1	T/T	298	0,297,.	Dorado	Malathion
339	3	315983956	C	T,A	.	1/1	T/T	155	0,154,.	Dorado	Malathion
341	3	315983956	C	T,A	.	1/1	T/T	85	0,85,.	Dorado	Malathion
342	3	315983956	C	T,A	.	1/1	T/T	12	0,12,.	Dorado	Malathion
35	3	315983956	C	T,A	.	1/1	T/T	20	0,20,.	San Juan	Deltamethrin
36	3	315983956	C	T,A	.	1/1	T/T	19	0,19,.	San Juan	Deltamethrin
40	3	315983956	C	T,A	.	1/1	T/T	12	0,12,.	Bayamon	Malathion
48	3	315983956	C	T,A	.	1/1	T/T	42	0,42,.	Bayamon	Malathion
49	3	315983956	C	T,A	.	1/1	T/T	47	0,47,.	Ponce	Deltamethrin
516	3	315983956	C	T,A	.	1/1	T/T	15	0,15,.	San Juan	Deltamethrin
518	3	315983956	C	T,A	.	1/1	T/T	16	0,16,.	San Juan	Deltamethrin
521	3	315983956	C	T,A	.	1/1	T/T	12	0,12,.	San Juan	Malathion
522	3	315983956	C	T,A	.	1/1	T/T	177	0,177,.	San Juan	Malathion
523	3	315983956	C	T,A	.	1/1	T/T	647	0,645,.	San Juan	Malathion
524	3	315983956	C	T,A	.	1/1	T/T	1013	1,1011,.	San Juan	Malathion
538	3	315983956	C	T,A	.	1/1	T/T	19	0,19,.	Dorado	Deltamethrin
55	3	315983956	C	T,A	.	1/1	T/T	49	0,49,.	Ponce	Deltamethrin
57	3	315983956	C	T,A	.	1/1	T/T	33	0,31,.	Ponce	Deltamethrin
58	3	315983956	C	T,A	.	1/1	T/T	28	0,26,.	Ponce	Deltamethrin
596	3	315983956	C	T,A	.	1/1	T/T	15	0,15,.	Bayamon	Malathion
60	3	315983956	C	T,A	.	1/1	T/T	42	0,42,.	Guanica	NA
616	3	315983956	C	T,A	.	1/1	T/T	375	0,375,.	Ponce	Deltamethrin
617	3	315983956	C	T,A	.	1/1	T/T	644	0,644,.	Ponce	Deltamethrin
618	3	315983956	C	T,A	.	1/1	T/T	486	0,485,.	Ponce	Deltamethrin
619	3	315983956	C	T,A	.	1/1	T/T	362	0,362,.	Ponce	Deltamethrin
61	3	315983956	C	T,A	.	1/1	T/T	114	0,114,.	Guanica	NA
620	3	315983956	C	T,A	.	1/1	T/T	695	0,695,.	Ponce	Deltamethrin
62	3	315983956	C	T,A	.	1/1	T/T	165	0,164,.	Guanica	NA
63	3	315983956	C	T,A	.	1/1	T/T	80	0,79,.	Guanica	NA
64	3	315983956	C	T,A	.	1/1	T/T	94	0,94,.	Guanica	NA
65	3	315983956	C	T,A	.	1/1	T/T	29	0,29,.	Guanica	NA
66	3	315983956	C	T,A	.	1/1	T/T	56	0,56,.	Guanica	NA
67	3	315983956	C	T,A	.	1/1	T/T	45	0,45,.	San Juan	Deltamethrin
68	3	315983956	C	T,A	.	1/1	T/T	53	0,52,.	San Juan	Deltamethrin
69	3	315983956	C	T,A	.	1/1	T/T	26	0,26,.	San Juan	Deltamethrin
71	3	315983956	C	T,A	.	1/1	T/T	39	0,39,.	San Juan	Deltamethrin
72	3	315983956	C	T,A	.	1/1	T/T	307	0,306,.	San Juan	Deltamethrin
73	3	315983956	C	T,A	.	1/1	T/T	649	0,648,.	San Juan	Deltamethrin
74	3	315983956	C	T,A	.	1/1	T/T	911	1,910,.	San Juan	Deltamethrin
75	3	315983956	C	T,A	.	1/1	T/T	1396	0,1394,.	San Juan	Deltamethrin
84	3	315983956	C	T,A	.	1/1	T/T	735	0,735,.	Bayamon	Deltamethrin
85	3	315983956	C	T,A	.	1/1	T/T	866	2,864,.	Bayamon	Deltamethrin
86	3	315983956	C	T,A	.	1/1	T/T	463	0,461,.	Bayamon	Deltamethrin
87	3	315983956	C	T,A	.	1/1	T/T	787	1,785,.	Bayamon	Deltamethrin
97	3	315983956	C	T,A	.	1/1	T/T	84	0,84,.	Bayamon	Deltamethrin
BAY_F3	3	315983956	C	T,A	.	1/1	T/T	92	0,92,.	Bayamon	NA
148	3	315983973	T	A,G	.	1/1	A/A	58	0,58,.	San Juan	Control
149	3	315983973	T	A,G	.	1/1	A/A	88	0,87,.	San Juan	Control
155	3	315983973	T	A,G	.	1/1	A/A	17	0,17,.	Dorado	Deltamethrin
157	3	315983973	T	A,G	.	1/1	A/A	222	0,219,.	Dorado	Deltamethrin
158	3	315983973	T	A,G	.	1/1	A/A	54	0,54,.	Dorado	Malathion
23	3	315983973	T	A,G	.	1/1	A/A	23	0,23,.	Dorado	Deltamethrin
24	3	315983973	T	A,G	.	1/1	A/A	22	0,22,.	San Juan	Deltamethrin
287	3	315983973	T	A,G	.	1/1	A/A	29	0,28,.	Ponce	Deltamethrin
324	3	315983973	T	A,G	.	1/1	A/A	12	0,12,.	Bayamon	Deltamethrin
330	3	315983973	T	A,G	.	1/1	A/A	552	0,550,.	San Juan	Deltamethrin
337	3	315983973	T	A,G	.	1/1	A/A	299	0,298,.	Dorado	Malathion
339	3	315983973	T	A,G	.	1/1	A/A	157	0,157,.	Dorado	Malathion
340	3	315983973	T	A,G	.	1/1	A/A	16	0,16,.	Dorado	Malathion
341	3	315983973	T	A,G	.	1/1	A/A	86	0,86,.	Dorado	Malathion
342	3	315983973	T	A,G	.	1/1	A/A	13	0,13,.	Dorado	Malathion
35	3	315983973	T	A,G	.	1/1	A/A	20	0,20,.	San Juan	Deltamethrin
36	3	315983973	T	A,G	.	1/1	A/A	19	0,19,.	San Juan	Deltamethrin
40	3	315983973	T	A,G	.	1/1	A/A	12	0,12,.	Bayamon	Malathion
48	3	315983973	T	A,G	.	1/1	A/A	42	0,41,.	Bayamon	Malathion
49	3	315983973	T	A,G	.	1/1	A/A	48	0,48,.	Ponce	Deltamethrin
516	3	315983973	T	A,G	.	1/1	A/A	15	0,15,.	San Juan	Deltamethrin
518	3	315983973	T	A,G	.	1/1	A/A	16	0,16,.	San Juan	Deltamethrin
521	3	315983973	T	A,G	.	1/1	A/A	12	0,12,.	San Juan	Malathion
522	3	315983973	T	A,G	.	1/1	A/A	177	0,176,.	San Juan	Malathion
523	3	315983973	T	A,G	.	1/1	A/A	649	1,648,.	San Juan	Malathion
524	3	315983973	T	A,G	.	1/1	A/A	1019	0,1017,.	San Juan	Malathion
538	3	315983973	T	A,G	.	1/1	A/A	19	0,19,.	Dorado	Deltamethrin
55	3	315983973	T	A,G	.	1/1	A/A	49	0,49,.	Ponce	Deltamethrin
57	3	315983973	T	A,G	.	1/1	A/A	34	0,34,.	Ponce	Deltamethrin
58	3	315983973	T	A,G	.	1/1	A/A	28	0,28,.	Ponce	Deltamethrin
596	3	315983973	T	A,G	.	1/1	A/A	15	0,15,.	Bayamon	Malathion
60	3	315983973	T	A,G	.	1/1	A/A	42	0,42,.	Guanica	NA
616	3	315983973	T	A,G	.	1/1	A/A	376	0,376,.	Ponce	Deltamethrin
617	3	315983973	T	A,G	.	1/1	A/A	644	0,643,.	Ponce	Deltamethrin
618	3	315983973	T	A,G	.	1/1	A/A	486	0,484,.	Ponce	Deltamethrin
619	3	315983973	T	A,G	.	1/1	A/A	362	0,360,.	Ponce	Deltamethrin
61	3	315983973	T	A,G	.	1/1	A/A	115	0,115,.	Guanica	NA
620	3	315983973	T	A,G	.	1/1	A/A	696	0,696,.	Ponce	Deltamethrin
62	3	315983973	T	A,G	.	1/1	A/A	166	0,166,.	Guanica	NA
63	3	315983973	T	A,G	.	1/1	A/A	82	0,82,.	Guanica	NA
64	3	315983973	T	A,G	.	1/1	A/A	94	0,94,.	Guanica	NA
65	3	315983973	T	A,G	.	1/1	A/A	29	1,28,.	Guanica	NA
66	3	315983973	T	A,G	.	1/1	A/A	57	0,57,.	Guanica	NA
67	3	315983973	T	A,G	.	1/1	A/A	45	0,45,.	San Juan	Deltamethrin
68	3	315983973	T	A,G	.	1/1	A/A	53	0,53,.	San Juan	Deltamethrin
69	3	315983973	T	A,G	.	1/1	A/A	27	0,27,.	San Juan	Deltamethrin
71	3	315983973	T	A,G	.	1/1	A/A	39	0,39,.	San Juan	Deltamethrin
72	3	315983973	T	A,G	.	1/1	A/A	310	0,298,.	San Juan	Deltamethrin
73	3	315983973	T	A,G	.	1/1	A/A	653	0,633,.	San Juan	Deltamethrin
74	3	315983973	T	A,G	.	1/1	A/A	914	0,892,.	San Juan	Deltamethrin
75	3	315983973	T	A,G	.	1/1	A/A	1402	2,1348,.	San Juan	Deltamethrin
84	3	315983973	T	A,G	.	1/1	A/A	737	0,722,.	Bayamon	Deltamethrin
85	3	315983973	T	A,G	.	1/1	A/A	867	0,840,.	Bayamon	Deltamethrin
86	3	315983973	T	A,G	.	1/1	A/A	464	1,446,.	Bayamon	Deltamethrin
87	3	315983973	T	A,G	.	1/1	A/A	787	0,766,.	Bayamon	Deltamethrin
97	3	315983973	T	A,G	.	1/1	A/A	84	0,83,.	Bayamon	Deltamethrin
BAY_F3	3	315983973	T	A,G	.	1/1	A/A	93	0,91,.	Bayamon	NA
148	3	315984096	C	T,A	.	1/1	T/T	58	0,58,.	San Juan	Control
149	3	315984096	C	T,A	.	1/1	T/T	88	0,88,.	San Juan	Control
155	3	315984096	C	T,A	.	1/1	T/T	17	0,17,.	Dorado	Deltamethrin
156	3	315984096	C	T,A	.	1/1	T/T	14	0,14,.	Dorado	Deltamethrin
157	3	315984096	C	T,A	.	1/1	T/T	223	0,223,.	Dorado	Deltamethrin
158	3	315984096	C	T,A	.	1/1	T/T	54	0,54,.	Dorado	Malathion
17	3	315984096	C	T,A	.	1/1	T/T	12	0,12,.	Dorado	Malathion
23	3	315984096	C	T,A	.	1/1	T/T	23	0,23,.	Dorado	Deltamethrin
24	3	315984096	C	T,A	.	1/1	T/T	22	0,22,.	San Juan	Deltamethrin
287	3	315984096	C	T,A	.	1/1	T/T	28	0,28,.	Ponce	Deltamethrin
324	3	315984096	C	T,A	.	1/1	T/T	12	0,12,.	Bayamon	Deltamethrin
330	3	315984096	C	T,A	.	1/1	T/T	560	0,560,.	San Juan	Deltamethrin
337	3	315984096	C	T,A	.	1/1	T/T	299	0,299,.	Dorado	Malathion
339	3	315984096	C	T,A	.	1/1	T/T	162	0,162,.	Dorado	Malathion
340	3	315984096	C	T,A	.	1/1	T/T	16	0,16,.	Dorado	Malathion
341	3	315984096	C	T,A	.	1/1	T/T	87	0,87,.	Dorado	Malathion
342	3	315984096	C	T,A	.	1/1	T/T	13	0,13,.	Dorado	Malathion
34	3	315984096	C	T,A	.	1/1	T/T	11	0,11,.	San Juan	Deltamethrin
35	3	315984096	C	T,A	.	1/1	T/T	20	0,20,.	San Juan	Deltamethrin
40	3	315984096	C	T,A	.	1/1	T/T	12	0,12,.	Bayamon	Malathion
48	3	315984096	C	T,A	.	1/1	T/T	44	0,44,.	Bayamon	Malathion
49	3	315984096	C	T,A	.	1/1	T/T	48	0,47,.	Ponce	Deltamethrin
516	3	315984096	C	T,A	.	1/1	T/T	15	0,15,.	San Juan	Deltamethrin
518	3	315984096	C	T,A	.	1/1	T/T	16	0,16,.	San Juan	Deltamethrin
51	3	315984096	C	T,A	.	1/1	T/T	12	0,12,.	Ponce	Deltamethrin
521	3	315984096	C	T,A	.	1/1	T/T	12	0,12,.	San Juan	Malathion
522	3	315984096	C	T,A	.	1/1	T/T	178	0,178,.	San Juan	Malathion
523	3	315984096	C	T,A	.	1/1	T/T	651	0,651,.	San Juan	Malathion
524	3	315984096	C	T,A	.	1/1	T/T	1021	0,1021,.	San Juan	Malathion
538	3	315984096	C	T,A	.	1/1	T/T	21	0,21,.	Dorado	Deltamethrin
55	3	315984096	C	T,A	.	1/1	T/T	55	0,55,.	Ponce	Deltamethrin
57	3	315984096	C	T,A	.	1/1	T/T	34	0,34,.	Ponce	Deltamethrin
58	3	315984096	C	T,A	.	1/1	T/T	28	0,28,.	Ponce	Deltamethrin
596	3	315984096	C	T,A	.	1/1	T/T	15	0,15,.	Bayamon	Malathion
60	3	315984096	C	T,A	.	1/1	T/T	42	0,42,.	Guanica	NA
616	3	315984096	C	T,A	.	1/1	T/T	376	0,375,.	Ponce	Deltamethrin
617	3	315984096	C	T,A	.	1/1	T/T	647	0,647,.	Ponce	Deltamethrin
618	3	315984096	C	T,A	.	1/1	T/T	486	0,486,.	Ponce	Deltamethrin
619	3	315984096	C	T,A	.	1/1	T/T	362	0,361,.	Ponce	Deltamethrin
61	3	315984096	C	T,A	.	1/1	T/T	120	0,120,.	Guanica	NA
620	3	315984096	C	T,A	.	1/1	T/T	698	0,698,.	Ponce	Deltamethrin
62	3	315984096	C	T,A	.	1/1	T/T	172	0,172,.	Guanica	NA
63	3	315984096	C	T,A	.	1/1	T/T	86	0,86,.	Guanica	NA
64	3	315984096	C	T,A	.	1/1	T/T	97	0,97,.	Guanica	NA
65	3	315984096	C	T,A	.	1/1	T/T	29	0,29,.	Guanica	NA
66	3	315984096	C	T,A	.	1/1	T/T	63	0,63,.	Guanica	NA
67	3	315984096	C	T,A	.	1/1	T/T	53	0,53,.	San Juan	Deltamethrin
68	3	315984096	C	T,A	.	1/1	T/T	70	0,70,.	San Juan	Deltamethrin
69	3	315984096	C	T,A	.	1/1	T/T	36	0,36,.	San Juan	Deltamethrin
71	3	315984096	C	T,A	.	1/1	T/T	43	0,43,.	San Juan	Deltamethrin
72	3	315984096	C	T,A	.	1/1	T/T	318	0,317,.	San Juan	Deltamethrin
73	3	315984096	C	T,A	.	1/1	T/T	656	0,655,.	San Juan	Deltamethrin
74	3	315984096	C	T,A	.	1/1	T/T	927	2,925,.	San Juan	Deltamethrin
75	3	315984096	C	T,A	.	1/1	T/T	1403	0,1402,.	San Juan	Deltamethrin
84	3	315984096	C	T,A	.	1/1	T/T	742	0,741,.	Bayamon	Deltamethrin
85	3	315984096	C	T,A	.	1/1	T/T	869	0,869,.	Bayamon	Deltamethrin
86	3	315984096	C	T,A	.	1/1	T/T	464	0,464,.	Bayamon	Deltamethrin
87	3	315984096	C	T,A	.	1/1	T/T	789	0,789,.	Bayamon	Deltamethrin
97	3	315984096	C	T,A	.	1/1	T/T	84	0,84,.	Bayamon	Deltamethrin
BAY_F3	3	315984096	C	T,A	.	1/1	T/T	93	0,93,.	Bayamon	NA
148	3	315984129	A	G	.	1/1	G/G	58	0,58	San Juan	Control
149	3	315984129	A	G	.	1/1	G/G	88	0,88	San Juan	Control
155	3	315984129	A	G	.	1/1	G/G	17	0,17	Dorado	Deltamethrin
156	3	315984129	A	G	.	1/1	G/G	14	0,14	Dorado	Deltamethrin
157	3	315984129	A	G	.	1/1	G/G	223	0,223	Dorado	Deltamethrin
158	3	315984129	A	G	.	1/1	G/G	54	0,54	Dorado	Malathion
17	3	315984129	A	G	.	1/1	G/G	12	0,12	Dorado	Malathion
23	3	315984129	A	G	.	1/1	G/G	23	0,23	Dorado	Deltamethrin
24	3	315984129	A	G	.	1/1	G/G	22	0,22	San Juan	Deltamethrin
26	3	315984129	A	G	.	1/1	G/G	11	0,11	San Juan	Deltamethrin
287	3	315984129	A	G	.	1/1	G/G	28	0,28	Ponce	Deltamethrin
324	3	315984129	A	G	.	1/1	G/G	12	0,12	Bayamon	Deltamethrin
330	3	315984129	A	G	.	1/1	G/G	562	0,560	San Juan	Deltamethrin
337	3	315984129	A	G	.	1/1	G/G	299	0,299	Dorado	Malathion
339	3	315984129	A	G	.	1/1	G/G	162	0,162	Dorado	Malathion
340	3	315984129	A	G	.	1/1	G/G	16	0,16	Dorado	Malathion
341	3	315984129	A	G	.	1/1	G/G	87	0,87	Dorado	Malathion
342	3	315984129	A	G	.	1/1	G/G	13	0,13	Dorado	Malathion
34	3	315984129	A	G	.	1/1	G/G	13	0,13	San Juan	Deltamethrin
35	3	315984129	A	G	.	1/1	G/G	20	0,20	San Juan	Deltamethrin
36	3	315984129	A	G	.	1/1	G/G	19	0,19	San Juan	Deltamethrin
40	3	315984129	A	G	.	1/1	G/G	12	0,12	Bayamon	Malathion
48	3	315984129	A	G	.	1/1	G/G	44	0,44	Bayamon	Malathion
49	3	315984129	A	G	.	1/1	G/G	48	0,48	Ponce	Deltamethrin
516	3	315984129	A	G	.	1/1	G/G	15	0,15	San Juan	Deltamethrin
518	3	315984129	A	G	.	1/1	G/G	16	0,16	San Juan	Deltamethrin
51	3	315984129	A	G	.	1/1	G/G	11	0,11	Ponce	Deltamethrin
521	3	315984129	A	G	.	1/1	G/G	12	0,12	San Juan	Malathion
522	3	315984129	A	G	.	1/1	G/G	178	0,178	San Juan	Malathion
523	3	315984129	A	G	.	1/1	G/G	651	0,649	San Juan	Malathion
524	3	315984129	A	G	.	1/1	G/G	1020	0,1016	San Juan	Malathion
538	3	315984129	A	G	.	1/1	G/G	21	0,21	Dorado	Deltamethrin
55	3	315984129	A	G	.	1/1	G/G	55	0,55	Ponce	Deltamethrin
57	3	315984129	A	G	.	1/1	G/G	34	0,34	Ponce	Deltamethrin
58	3	315984129	A	G	.	1/1	G/G	28	0,28	Ponce	Deltamethrin
596	3	315984129	A	G	.	1/1	G/G	15	0,15	Bayamon	Malathion
60	3	315984129	A	G	.	1/1	G/G	44	0,44	Guanica	NA
616	3	315984129	A	G	.	1/1	G/G	376	0,376	Ponce	Deltamethrin
617	3	315984129	A	G	.	1/1	G/G	649	1,648	Ponce	Deltamethrin
618	3	315984129	A	G	.	1/1	G/G	486	0,486	Ponce	Deltamethrin
619	3	315984129	A	G	.	1/1	G/G	361	0,361	Ponce	Deltamethrin
61	3	315984129	A	G	.	1/1	G/G	120	2,118	Guanica	NA
620	3	315984129	A	G	.	1/1	G/G	698	0,698	Ponce	Deltamethrin
62	3	315984129	A	G	.	1/1	G/G	171	0,171	Guanica	NA
63	3	315984129	A	G	.	1/1	G/G	86	0,86	Guanica	NA
64	3	315984129	A	G	.	1/1	G/G	97	0,97	Guanica	NA
65	3	315984129	A	G	.	1/1	G/G	29	0,29	Guanica	NA
66	3	315984129	A	G	.	1/1	G/G	64	0,64	Guanica	NA
67	3	315984129	A	G	.	1/1	G/G	53	0,53	San Juan	Deltamethrin
68	3	315984129	A	G	.	1/1	G/G	70	0,70	San Juan	Deltamethrin
69	3	315984129	A	G	.	1/1	G/G	38	0,38	San Juan	Deltamethrin
71	3	315984129	A	G	.	1/1	G/G	45	0,45	San Juan	Deltamethrin
72	3	315984129	A	G	.	1/1	G/G	318	0,318	San Juan	Deltamethrin
73	3	315984129	A	G	.	1/1	G/G	657	0,656	San Juan	Deltamethrin
74	3	315984129	A	G	.	1/1	G/G	927	0,927	San Juan	Deltamethrin
75	3	315984129	A	G	.	1/1	G/G	1403	11,402	San Juan	Deltamethrin
84	3	315984129	A	G	.	1/1	G/G	744	0,744	Bayamon	Deltamethrin
85	3	315984129	A	G	.	1/1	G/G	870	0,870	Bayamon	Deltamethrin
86	3	315984129	A	G	.	1/1	G/G	465	0,465	Bayamon	Deltamethrin
87	3	315984129	A	G	.	1/1	G/G	789	0,789	Bayamon	Deltamethrin
97	3	315984129	A	G	.	1/1	G/G	84	0,84	Bayamon	Deltamethrin
BAY_F3	3	315984129	A	G	.	1/1	G/G	93	0,93	Bayamon	NA
148	3	315984130	A	C,G	.	0/1	A/C	58	45,13,.	San Juan	Control
149	3	315984130	A	C,G	.	0/0	A/A	88	88,.,.	San Juan	Control
[truncated: 3,930 more rows]
